# Supplementary material for: Low Intensity Vibrations Augment Mesenchymal Stem Cell Proliferation and Differentiation Capacity during in vitro Expansion
Source: Sci Rep. 2020 Jun 10;10:9369. doi: 10.1038/s41598-020-66055-0 (PMC7286897; doi:10.1038/s41598-020-66055-0)
Supplement: Supplementary file 1 — Supplementary Information Table S2. [file 41598_2020_66055_MOESM1_ESM.xlsx]

## Sheet: LP_UP_Unique_Genes
Table S2- Gene used Fig.6 DAVID pathway anaylsis and resulting pathyways with p<0.05 benjamini score
9PVA8	GCN1 general control of amino-acid synthesis 1-like 1 (yeast)(Gcn1l1)	RG	Mus musculus
F6ZDS4	translocated promoter region, nuclear basket protein(Tpr)	RG	Mus musculus
O35326	serine/arginine-rich splicing factor 5(Srsf5)	RG	Mus musculus
O35638	stromal antigen 2(Stag2)	RG	Mus musculus
O35658	complement component 1, q subcomponent binding protein(C1qbp)	RG	Mus musculus
O54962	barrier to autointegration factor 1(Banf1)	RG	Mus musculus
O54984	arsA arsenite transporter, ATP-binding, homolog 1 (bacterial)(Asna1)	RG	Mus musculus
O70194	eukaryotic translation initiation factor 3, subunit D(Eif3d)	RG	Mus musculus
O70252	heme oxygenase 2(Hmox2)	RG	Mus musculus
O70318	erythrocyte membrane protein band 4.1 like 2(Epb41l2)	RG	Mus musculus
O70591	prefoldin 2(Pfdn2)	RG	Mus musculus
P05202	glutamatic-oxaloacetic transaminase 2, mitochondrial(Got2)	RG	Mus musculus
P08030	adenine phosphoribosyl transferase(Aprt)	RG	Mus musculus
P09405	nucleolin(Ncl)	RG	Mus musculus
P10639	thioredoxin 1(Txn1)	RG	Mus musculus
P10852	solute carrier family 3 (activators of dibasic and neutral amino acid transport), member 2(Slc3a2)	RG	Mus musculus
P10922	H1 histone family, member 0(H1f0)	RG	Mus musculus
P11440	cyclin-dependent kinase 1(Cdk1)	RG	Mus musculus
P11983	t-complex protein 1(Tcp1)	RG	Mus musculus
P12970	ribosomal protein L7A(Rpl7a)	RG	Mus musculus
P14115	ribosomal protein L27A(Rpl27a)	RG	Mus musculus
P15379	CD44 antigen(Cd44)	RG	Mus musculus
P17047	lysosomal-associated membrane protein 2(Lamp2)	RG	Mus musculus
P17225	polypyrimidine tract binding protein 1(Ptbp1)	RG	Mus musculus
P17710	hexokinase 1(Hk1)	RG	Mus musculus
P18572	basigin(Bsg)	RG	Mus musculus
P19096	fatty acid synthase(Fasn)	RG	Mus musculus
P19783	cytochrome c oxidase subunit IV isoform 1(Cox4i1)	RG	Mus musculus
P21956	milk fat globule-EGF factor 8 protein(Mfge8)	RG	Mus musculus
P22777	serine (or cysteine) peptidase inhibitor, clade E, member 1(Serpine1)	RG	Mus musculus
P23116	eukaryotic translation initiation factor 3, subunit A(Eif3a)	RG	Mus musculus
P24452	capping protein (actin filament), gelsolin-like(Capg)	RG	Mus musculus
P24547	inosine 5'-phosphate dehydrogenase 2(Impdh2)	RG	Mus musculus
P25206	minichromosome maintenance complex component 3(Mcm3)	RG	Mus musculus
P26369	U2 small nuclear ribonucleoprotein auxiliary factor (U2AF) 2(U2af2)	RG	Mus musculus
P27048	small nuclear ribonucleoprotein B(Snrpb)	RG	Mus musculus
P27659	ribosomal protein L3(Rpl3)	RG	Mus musculus
P28656	nucleosome assembly protein 1-like 1(Nap1l1)	RG	Mus musculus
P28658	ataxin 10(Atxn10)	RG	Mus musculus
P28660	NCK-associated protein 1(Nckap1)	RG	Mus musculus
P29341	poly(A) binding protein, cytoplasmic 1(Pabpc1)	RG	Mus musculus
P30416	FK506 binding protein 4(Fkbp4)	RG	Mus musculus
P30681	high mobility group box 2(Hmgb2)	RG	Mus musculus
P32233	developmentally regulated GTP binding protein 1(Drg1)	RG	Mus musculus
P35282	RAB21, member RAS oncogene family(Rab21)	RG	Mus musculus
P35505	fumarylacetoacetate hydrolase(Fah)	RG	Mus musculus
P38060	3-hydroxy-3-methylglutaryl-Coenzyme A lyase(Hmgcl)	RG	Mus musculus
P40240	CD9 antigen(Cd9)	RG	Mus musculus
P42125	enoyl-Coenzyme A delta isomerase 1(Eci1)	RG	Mus musculus
P43274	histone cluster 1, H1e(Hist1h1e)	RG	Mus musculus
P43276	histone cluster 1, H1b(Hist1h1b)	RG	Mus musculus
P45376	aldo-keto reductase family 1, member B3 (aldose reductase)(Akr1b3)	RG	Mus musculus
P46061	RAN GTPase activating protein 1(Rangap1)	RG	Mus musculus
P47856	glutamine fructose-6-phosphate transaminase 1(Gfpt1)	RG	Mus musculus
P49717	minichromosome maintenance complex component 4(Mcm4)	RG	Mus musculus
P49718	minichromosome maintenance complex component 5(Mcm5)	RG	Mus musculus
P50518	ATPase, H+ transporting, lysosomal V1 subunit E1(Atp6v1e1)	RG	Mus musculus
P50543	S100 calcium binding protein A11(S100a11)	RG	Mus musculus
P51859	hepatoma-derived growth factor(Hdgf)	RG	Mus musculus
P51863	ATPase, H+ transporting, lysosomal V0 subunit D1(Atp6v0d1)	RG	Mus musculus
P54775	proteasome (prosome, macropain) 26S subunit, ATPase, 4(Psmc4)	RG	Mus musculus
P54822	adenylosuccinate lyase(Adsl)	RG	Mus musculus
P60335	poly(rC) binding protein 1(Pcbp1)	RG	Mus musculus
P61202	COP9 signalosome subunit 2(Cops2)	RG	Mus musculus
P61358	ribosomal protein L27(Rpl27)	RG	Mus musculus
P62242	ribosomal protein S8(Rps8)	RG	Mus musculus
P62301	ribosomal protein S13(Rps13)	RG	Mus musculus
P62754	ribosomal protein S6(Rps6)	RG	Mus musculus
P62774	myotrophin(Mtpn)	RG	Mus musculus
P62814	ATPase, H+ transporting, lysosomal V1 subunit B2(Atp6v1b2)	RG	Mus musculus
P62830	ribosomal protein L23(Rpl23)	RG	Mus musculus
P62843	ribosomal protein S15(Rps15)	RG	Mus musculus
P62849	ribosomal protein S24(Rps24)	RG	Mus musculus
P62855	ribosomal protein S26(Rps26)	RG	Mus musculus
P63158	high mobility group box 1(Hmgb1)	RG	Mus musculus
P67778	prohibitin(Phb)	RG	Mus musculus
P68181	protein kinase, cAMP dependent, catalytic, beta(Prkacb)	RG	Mus musculus
P70699	glucosidase, alpha, acid(Gaa)	RG	Mus musculus
P97311	minichromosome maintenance complex component 6(Mcm6)	RG	Mus musculus
Q00PI9	heterogeneous nuclear ribonucleoprotein U-like 2(Hnrnpul2)	RG	Mus musculus
Q05D44	eukaryotic translation initiation factor 5B(Eif5b)	RG	Mus musculus
Q07076	annexin A7(Anxa7)	RG	Mus musculus
Q3TD49	signal peptide peptidase like 2B(Sppl2b)	RG	Mus musculus
Q3TNL8	inositol 1,4,5-triphosphate receptor interacting protein(Itprip)	RG	Mus musculus
Q3TXS7	proteasome (prosome, macropain) 26S subunit, non-ATPase, 1(Psmd1)	RG	Mus musculus
Q3U1J4	damage specific DNA binding protein 1(Ddb1)	RG	Mus musculus
Q3UDE2	tubulin tyrosine ligase-like family, member 12(Ttll12)	RG	Mus musculus
Q3UEB3	poly-U binding splicing factor 60(Puf60)	RG	Mus musculus
Q501J6	DEAD (Asp-Glu-Ala-Asp) box polypeptide 17(Ddx17)	RG	Mus musculus
Q60817	nascent polypeptide-associated complex alpha polypeptide(Naca)	RG	Mus musculus
Q60932	voltage-dependent anion channel 1(Vdac1)	RG	Mus musculus
Q61024	asparagine synthetase(Asns)	RG	Mus musculus
Q61033	thymopoietin(Tmpo)	RG	Mus musculus
Q61074	protein phosphatase 1G (formerly 2C), magnesium-dependent, gamma isoform(Ppm1g)	RG	Mus musculus
Q61171	peroxiredoxin 2(Prdx2)	RG	Mus musculus
Q61189	chloride channel, nucleotide-sensitive, 1A(Clns1a)	RG	Mus musculus
Q61656	DEAD (Asp-Glu-Ala-Asp) box polypeptide 5(Ddx5)	RG	Mus musculus
Q61699	heat shock 105kDa/110kDa protein 1(Hsph1)	RG	Mus musculus
Q61881	minichromosome maintenance complex component 7(Mcm7)	RG	Mus musculus
Q62188	dihydropyrimidinase-like 3(Dpysl3)	RG	Mus musculus
Q64105	sepiapterin reductase(Spr)	RG	Mus musculus
Q64133	monoamine oxidase A(Maoa)	RG	Mus musculus
Q6NVF9	cleavage and polyadenylation specific factor 6(Cpsf6)	RG	Mus musculus
Q6P2B1	transportin 3(Tnpo3)	RG	Mus musculus
Q6P5B0	ribosomal RNA processing 12 homolog (S. cerevisiae)(Rrp12)	RG	Mus musculus
Q6PB66	leucine-rich PPR-motif containing(Lrpprc)	RG	Mus musculus
Q6PHZ2	calcium/calmodulin-dependent protein kinase II, delta(Camk2d)	RG	Mus musculus
Q6ZQ38	cullin associated and neddylation disassociated 1(Cand1)	RG	Mus musculus
Q6ZWV7	ribosomal protein L35(Rpl35)	RG	Mus musculus
Q78ZA7	nucleosome assembly protein 1-like 4(Nap1l4)	RG	Mus musculus
Q7TPV4	MYB binding protein (P160) 1a(Mybbp1a)	RG	Mus musculus
Q80X95	Ras-related GTP binding A(Rraga)	RG	Mus musculus
Q8BGD9	eukaryotic translation initiation factor 4B(Eif4b)	RG	Mus musculus
Q8BGQ7	alanyl-tRNA synthetase(Aars)	RG	Mus musculus
Q8BH59	solute carrier family 25 (mitochondrial carrier, Aralar), member 12(Slc25a12)	RG	Mus musculus
Q8BH69	selenophosphate synthetase 1(Sephs1)	RG	Mus musculus
Q8BJU0	small glutamine-rich tetratricopeptide repeat (TPR)-containing, alpha(Sgta)	RG	Mus musculus
Q8BMA6	signal recognition particle 68(Srp68)	RG	Mus musculus
Q8BMJ2	leucyl-tRNA synthetase(Lars)	RG	Mus musculus
Q8BSY0	aspartate-beta-hydroxylase(Asph)	RG	Mus musculus
Q8BUN5	SMAD family member 3(Smad3)	RG	Mus musculus
Q8BVY0	ribosomal L1 domain containing 1(Rsl1d1)	RG	Mus musculus
Q8C7R4	ubiquitin-like modifier activating enzyme 6(Uba6)	RG	Mus musculus
Q8K009	aldehyde dehydrogenase 1 family, member L2(Aldh1l2)	RG	Mus musculus
Q8K310	matrin 3(Matr3)	RG	Mus musculus
Q8R081	heterogeneous nuclear ribonucleoprotein L(Hnrnpl)	RG	Mus musculus
Q8R0X7	sphingosine phosphate lyase 1(Sgpl1)	RG	Mus musculus
Q8R317	ubiquilin 1(Ubqln1)	RG	Mus musculus
Q8R3C6	RNA binding motif protein 19(Rbm19)	RG	Mus musculus
Q8R570	synaptosomal-associated protein, 47(Snap47)	RG	Mus musculus
Q91VS7	microsomal glutathione S-transferase 1(Mgst1)	RG	Mus musculus
Q91WJ8	far upstream element (FUSE) binding protein 1(Fubp1)	RG	Mus musculus
Q91YP2	neurolysin (metallopeptidase M3 family)(Nln)	RG	Mus musculus
Q91YW3	DnaJ heat shock protein family (Hsp40) member C3(Dnajc3)	RG	Mus musculus
Q921F2	TAR DNA binding protein(Tardbp)	RG	Mus musculus
Q99J09	WD repeat domain 77(Wdr77)	RG	Mus musculus
Q99J77	N-acetylneuraminic acid synthase (sialic acid synthase)(Nans)	RG	Mus musculus
Q99JR1	sideroflexin 1(Sfxn1)	RG	Mus musculus
Q99JX4	eukaryotic translation initiation factor 3, subunit M(Eif3m)	RG	Mus musculus
Q99K01	pyridoxal-dependent decarboxylase domain containing 1(Pdxdc1)	RG	Mus musculus
Q99KP6	pre-mRNA processing factor 19(Prpf19)	RG	Mus musculus
Q99L47	suppression of tumorigenicity 13(St13)	RG	Mus musculus
Q99LE6	ATP-binding cassette, sub-family F (GCN20), member 2(Abcf2)	RG	Mus musculus
Q99LR1	abhydrolase domain containing 12(Abhd12)	RG	Mus musculus
Q99MD9	nuclear autoantigenic sperm protein (histone-binding)(Nasp)	RG	Mus musculus
Q99P91	glycoprotein (transmembrane) nmb(Gpnmb)	RG	Mus musculus
Q99PV0	pre-mRNA processing factor 8(Prpf8)	RG	Mus musculus
Q9CQ22	late endosomal/lysosomal adaptor, MAPK and MTOR activator 1(Lamtor1)	RG	Mus musculus
Q9CQ60	6-phosphogluconolactonase(Pgls)	RG	Mus musculus
Q9CQ62	2,4-dienoyl CoA reductase 1, mitochondrial(Decr1)	RG	Mus musculus
Q9CQF3	nudix (nucleoside diphosphate linked moiety X)-type motif 21(Nudt21)	RG	Mus musculus
Q9CQW9	interferon induced transmembrane protein 3(Ifitm3)	RG	Mus musculus
Q9CR51	ATPase, H+ transporting, lysosomal V1 subunit G1(Atp6v1g1)	RG	Mus musculus
Q9CRB2	NHP2 ribonucleoprotein(Nhp2)	RG	Mus musculus
Q9CX34	SGT1, suppressor of G2 allele of SKP1 (S. cerevisiae)(Sugt1)	RG	Mus musculus
Q9CX56	proteasome (prosome, macropain) 26S subunit, non-ATPase, 8(Psmd8)	RG	Mus musculus
Q9CXF4	TBC1 domain family, member 15(Tbc1d15)	RG	Mus musculus
Q9CYL5	GLI pathogenesis-related 2(Glipr2)	RG	Mus musculus
Q9CZ04	COP9 signalosome subunit 7A(Cops7a)	RG	Mus musculus
Q9CZN7	serine hydroxymethyltransferase 2 (mitochondrial)(Shmt2)	RG	Mus musculus
Q9CZX8	ribosomal protein S19(Rps19)	RG	Mus musculus
Q9D071	MMS19 (MET18 S. cerevisiae)(Mms19)	RG	Mus musculus
Q9D0I9	arginyl-tRNA synthetase(Rars)	RG	Mus musculus
Q9D0T1	NHP2 non-histone chromosome protein 2-like 1 (S. cerevisiae)(Nhp2l1)	RG	Mus musculus
Q9D5T0	ATPase family, AAA domain containing 1(Atad1)	RG	Mus musculus
Q9D819	pyrophosphatase (inorganic) 1(Ppa1)	RG	Mus musculus
Q9D883	U2 small nuclear ribonucleoprotein auxiliary factor (U2AF) 1(U2af1)	RG	Mus musculus
Q9DBG3	adaptor-related protein complex 2, beta 1 subunit(Ap2b1)	RG	Mus musculus
Q9EPU0	UPF1 regulator of nonsense transcripts homolog (yeast)(Upf1)	RG	Mus musculus
Q9ER72	cysteinyl-tRNA synthetase(Cars)	RG	Mus musculus
Q9ERF3	WD repeat domain 61(Wdr61)	RG	Mus musculus
Q9ERR7	selenoprotein 15(Sep15)	RG	Mus musculus
Q9ES97	reticulon 3(Rtn3)	RG	Mus musculus
Q9ESW8	pyroglutamyl-peptidase I(Pgpep1)	RG	Mus musculus
Q9JHJ0	tropomodulin 3(Tmod3)	RG	Mus musculus
Q9JIK5	DEAD (Asp-Glu-Ala-Asp) box polypeptide 21(Ddx21)	RG	Mus musculus
Q9QXS1	plectin(Plec)	RG	Mus musculus
Q9QZ88	VPS29 retromer complex component(Vps29)	RG	Mus musculus
Q9QZM0	ubiquilin 2(Ubqln2)	RG	Mus musculus
Q9R0Q7	prostaglandin E synthase 3 (cytosolic)(Ptges3)	RG	Mus musculus
Q9R190	metastasis-associated gene family, member 2(Mta2)	RG	Mus musculus
Q9WUK2	eukaryotic translation initiation factor 4H(Eif4h)	RG	Mus musculus
Q9WV54	N-acylsphingosine amidohydrolase 1(Asah1)	RG	Mus musculus
Q9Z0M5	lysosomal acid lipase A(Lipa)	RG	Mus musculus
Q9Z0X1	apoptosis-inducing factor, mitochondrion-associated 1(Aifm1)	RG	Mus musculus
Q9Z110	aldehyde dehydrogenase 18 family, member A1(Aldh18a1)	RG	Mus musculus
Q9Z1F9	ubiquitin-like modifier activating enzyme 2(Uba2)	RG	Mus musculus
Q9Z1N5	DEAD (Asp-Glu-Ala-Asp) box polypeptide 39B(Ddx39b)	RG	Mus musculus
Q9Z1Q9	valyl-tRNA synthetase(Vars)	RG	Mus musculus
Q9QXS15

## Sheet: LP_UP_Unique_Pathway_p<.05
Table S2- Gene used Fig.6 DAVID pathway anaylsis and resulting pathyways with p<0.05 benjamini score
Category	Term	Count	%	PValue	Genes	List Total	Pop Hits	Pop Total	Fold Enrichment	Bonferroni	Benjamini
GOTERM_CC_DIRECT	GO:0042555~MCM complex	5	2.6455	9.61863e-07	P97311, P49718, P49717, Q61881, P25206	188	9	19662	58.1028	0.000283709	3.15272e-05
GOTERM_CC_DIRECT	GO:0071541~eukaryotic translation initiation factor 3 complex, eIF3m	3	1.5873	0.00242612	O70194, Q99JX4, P23116	188	8	19662	39.2194	0.511577	0.0282561
GOTERM_MF_DIRECT	GO:0003678~DNA helicase activity	5	2.6455	3.19547e-05	P97311, P49718, P49717, Q61881, P25206	184	18	17446	26.3376	0.0130477	0.00145822
GOTERM_BP_DIRECT	GO:0006270~DNA replication initiation	5	2.6455	9.40322e-05	P97311, P49718, P49717, Q61881, P25206	185	24	18082	20.3626	0.0947868	0.0164605
GOTERM_BP_DIRECT	GO:0001731~formation of translation preinitiation complex	5	2.6455	0.000111057	Q8BGD9, O70194, Q99JX4, Q9WUK2, P23116	185	25	18082	19.5481	0.110962	0.0166618
GOTERM_CC_DIRECT	GO:0015935~small ribosomal subunit	4	2.1164	0.00257852	P62849, P62754, P62855, P62843	188	29	19662	14.4255	0.533103	0.0288692
GOTERM_CC_DIRECT	GO:0022627~cytosolic small ribosomal subunit	7	3.7037	1.08163e-05	P62849, P62754, P62855, P62843, P62301, P62242, Q9CZX8	188	53	19662	13.8131	0.00318573	0.000245417
GOTERM_CC_DIRECT	GO:0022627~cytosolic small ribosomal subunit	7	3.7037	1.08163e-05	P62849, P62754, P62855, P62843, P62301, P62242, Q9CZX8	188	53	19662	13.8131	0.00318573	0.000245417
GOTERM_MF_DIRECT	GO:0004812~aminoacyl-tRNA ligase activity	5	2.6455	0.000723306	Q9ER72, Q9Z1Q9, Q8BGQ7, Q9D0I9, Q8BMJ2	184	39	17446	12.1558	0.257243	0.0210179
GOTERM_BP_DIRECT	GO:0006413~translational initiation	6	3.1746	0.000218193	Q8BGD9, O70194, Q05D44, Q99JX4, Q9WUK2, P23116	185	54	18082	10.8601	0.206334	0.02535
GOTERM_MF_DIRECT	GO:0003743~translation initiation factor activity	6	3.1746	0.000734415	Q8BGD9, O70194, Q05D44, Q99JX4, Q9WUK2, P23116	184	68	17446	8.36605	0.260629	0.0199291
GOTERM_CC_DIRECT	GO:0030529~intracellular ribonucleoprotein complex	25	13.2275	5.34955e-15	P62849, P27659, Q6PB66, P26369, P61358, Q9D883, P62754, Q99PV0, P12970, P14115, Q9CRB2, P62301, Q9CZX8, P60335, Q6NVF9, Q8R081, Q8BMA6, P09405, Q61656, P62830, Q3UEB3, P62843, P29341, P27048, P62242	188	320	19662	8.17071	1.57208e-12	7.86038e-13
GOTERM_CC_DIRECT	GO:0022625~cytosolic large ribosomal subunit	7	3.7037	0.000232994	P27659, Q8BVY0, P61358, Q6ZWV7, P12970, P14115, P62830	188	91	19662	8.04501	0.0664319	0.00428712
GOTERM_MF_DIRECT	GO:0003697~single-stranded DNA binding	7	3.7037	0.000237246	P97311, Q6PB66, P49717, P09405, P17225, Q61881, P60335	184	83	17446	7.99646	0.0929155	0.00809371
GOTERM_CC_DIRECT	GO:0000784~nuclear chromosome, telomeric region	9	4.7619	2.94508e-05	P97311, Q9EPU0, P49718, P49717, Q3U1J4, Q61881, P11440, Q9CRB2, P25206	188	127	19662	7.41154	0.00865047	0.000620386
GOTERM_MF_DIRECT	GO:0004386~helicase activity	10	5.29101	8.78246e-06	P97311, Q9EPU0, P49718, Q9Z1N5, P49717, Q61656, Q501J6, Q61881, Q9JIK5, P25206	184	129	17446	7.35002	0.0036031	0.000515525
GOTERM_MF_DIRECT	GO:0004386~helicase activity	10	5.29101	8.78246e-06	P97311, Q9EPU0, P49718, Q9Z1N5, P49717, Q61656, Q501J6, Q61881, Q9JIK5, P25206	184	129	17446	7.35002	0.0036031	0.000515525
GOTERM_CC_DIRECT	GO:0005840~ribosome	12	6.34921	1.91531e-06	P62849, P27659, P61358, P62754, P12970, P62855, P14115, P62843, P62830, P62301, P62242, Q9CZX8	188	188	19662	6.67565	0.000564859	4.70837e-05
GOTERM_BP_DIRECT	GO:0006412~translation	27	14.2857	5.33708e-14	P62849, P27659, Q8BGD9, Q8BVY0, P61358, Q99JX4, P62754, P12970, Q8BGQ7, P14115, Q9WUK2, P23116, Q9CRB2, P62301, Q8BH59, Q9CZX8, O70194, Q9ER72, Q9Z1Q9, Q05D44, Q6ZWV7, P62855, P62843, P62830, Q9D0I9, Q8BMJ2, P62242	185	401	18082	6.58103	5.65524e-11	5.65524e-11
GOTERM_CC_DIRECT	GO:0005681~spliceosomal complex	8	4.2328	0.000327138	Q99KP6, Q9Z1N5, Q61656, P26369, Q9D883, Q99PV0, P29341, P27048	188	136	19662	6.15207	0.0920096	0.00566165
GOTERM_MF_DIRECT	GO:0098641~cadherin binding involved in cell-cell adhesion	17	8.99471	4.20066e-08	Q61033, Q8BVY0, P46061, P12970, Q9WUK2, P60335, Q9JHJ0, Q99K01, P18572, Q9QXS1, P24452, P10852, E9PVA8, P62855, Q3UEB3, P19096, Q9D0I9	184	279	17446	5.77727	1.72646e-05	4.31617e-06
GOTERM_BP_DIRECT	GO:0098609~cell-cell adhesion	11	5.82011	2.43915e-05	Q61033, Q99K01, P18572, Q9QXS1, P24452, P10852, P12970, P62855, Q9WUK2, Q3UEB3, Q9D0I9	185	189	18082	5.6886	0.0255002	0.00643693
GOTERM_CC_DIRECT	GO:0005913~cell-cell adherens junction	17	8.99471	6.30569e-08	Q61033, Q8BVY0, P46061, P12970, Q9WUK2, P60335, Q9JHJ0, Q99K01, P18572, Q9QXS1, P24452, P10852, E9PVA8, P62855, Q3UEB3, P19096, Q9D0I9	188	316	19662	5.62641	1.86016e-05	2.32522e-06
GOTERM_BP_DIRECT	GO:0008380~RNA splicing	13	6.87831	6.90781e-06	Q921F2, Q99KP6, O35658, Q9Z1N5, P17225, Q61656, P26369, Q9D883, Q99PV0, Q3UEB3, O35326, P29341, P27048	185	241	18082	5.27231	0.00728871	0.0024355
GOTERM_BP_DIRECT	GO:0006397~mRNA processing	17	8.99471	2.00292e-07	Q921F2, O35658, P26369, Q9D883, Q99PV0, P60335, Q6NVF9, Q99KP6, Q9Z1N5, Q8R081, P17225, Q61656, Q9CQF3, O35326, Q3UEB3, P29341, P27048	185	322	18082	5.16021	0.000212087	0.000106049
GOTERM_BP_DIRECT	GO:0006397~mRNA processing	17	8.99471	2.00292e-07	Q921F2, O35658, P26369, Q9D883, Q99PV0, P60335, Q6NVF9, Q99KP6, Q9Z1N5, Q8R081, P17225, Q61656, Q9CQF3, O35326, Q3UEB3, P29341, P27048	185	322	18082	5.16021	0.000212087	0.000106049
GOTERM_MF_DIRECT	GO:0003735~structural constituent of ribosome	13	6.87831	2.31592e-05	P62849, P27659, P61358, P62754, P14115, P62301, Q8BH59, Q9CZX8, Q6ZWV7, P62855, P62830, P62843, P62242	184	264	17446	4.66893	0.0094734	0.00118911
GOTERM_CC_DIRECT	GO:0005765~lysosomal membrane	10	5.29101	0.000416682	Q3TD49, Q9CQW9, P51863, P17047, Q9CR51, P62814, P70699, Q80X95, P50518, Q9CQ22	188	234	19662	4.46945	0.115689	0.0058375
GOTERM_CC_DIRECT	GO:0005765~lysosomal membrane	10	5.29101	0.000416682	Q3TD49, Q9CQW9, P51863, P17047, Q9CR51, P62814, P70699, Q80X95, P50518, Q9CQ22	188	234	19662	4.46945	0.115689	0.0058375
GOTERM_MF_DIRECT	GO:0003723~RNA binding	35	18.5185	1.2267e-12	Q921F2, Q9D883, Q99PV0, P12970, Q9WUK2, P23116, Q9CRB2, Q6NVF9, Q9Z1N5, Q8R081, Q8BMA6, P17225, Q9CQF3, Q91WJ8, Q8K310, O35326, Q3UEB3, P29341, P24547, Q9EPU0, Q8BVY0, Q8BGD9, Q6PB66, Q8R3C6, Q501J6, P26369, Q9JIK5, Q8BGQ7, P60335, O70194, P09405, Q61656, P62843, P27048, Q9D0T1	184	780	17446	4.25453	5.04168e-10	2.52084e-10
GOTERM_MF_DIRECT	GO:0000166~nucleotide binding	53	28.0423	8.68499e-11	Q921F2, Q61024, Q60932, P11440, Q99LE6, Q9WUK2, P49718, P49717, P17225, Q61881, P24547, P29341, Q8BH69, P17710, P97311, Q9EPU0, Q8R3C6, P68181, P54775, P09405, Q9Z1Q9, Q9D5T0, P11983, Q80X95, Q9D0I9, P51859, Q9D883, Q6PHZ2, Q6NVF9, Q9Z1N5, Q8R081, Q9Z110, Q9ER72, Q05D44, Q9Z1F9, O54984, Q8K310, O35326, Q3UEB3, P32233, Q8BMJ2, P62849, Q8BGD9, Q501J6, P26369, Q9JIK5, Q8BGQ7, P25206, Q8C7R4, Q61656,…	184	1936	17446	2.59566	3.56953e-08	1.18984e-08
GOTERM_MF_DIRECT	GO:0005524~ATP binding	33	17.4603	9.22427e-05	Q61024, P11440, Q99LE6, Q6PHZ2, P49718, Q9Z1N5, P49717, Q9Z110, Q9ER72, Q9Z1F9, Q61881, O54984, Q8BMJ2, Q8BH69, P17710, P97311, Q9EPU0, P30416, Q501J6, P62814, Q9JIK5, Q8BGQ7, P68181, P25206, Q8C7R4, P54775, Q61656, Q9Z1Q9, Q3UDE2, Q9D5T0, P11983, Q9D0I9, Q61699	184	1507	17446	2.07625	0.0372038	0.00378417
GOTERM_MF_DIRECT	GO:0016787~hydrolase activity	30	15.873	0.00132983	Q62188, Q9Z0M5, P70699, P35505, Q3TD49, P49718, Q9Z1N5, P49717, Q05D44, Q9CQF3, Q61881, O54984, Q91YP2, Q99LR1, P97311, Q9CQ60, Q9EPU0, Q501J6, P62814, Q9JIK5, P50518, Q61074, P25206, P54775, Q9WV54, Q61656, Q9D819, Q9D5T0, P19096, Q9ESW8	184	1533	17446	1.85548	0.421272	0.033605
UP_KEYWORDS	Aminoacyl-tRNA synthetase	5	2.6455	0.000270763	Q9ER72, Q9Z1Q9, Q8BGQ7, Q9D0I9, Q8BMJ2	189	38	22680	15.7895	0.0560482	0.00287986
UP_KEYWORDS	Initiation factor	6	3.1746	0.000190367	Q8BGD9, O70194, Q05D44, Q99JX4, Q9WUK2, P23116	189	64	22680	11.25	0.0397408	0.00225035
UP_KEYWORDS	Hydrogen ion transport	4	2.1164	0.00615969	P51863, Q9CR51, P62814, P50518	189	45	22680	10.6667	0.731813	0.0443674
UP_KEYWORDS	Pyridoxal phosphate	5	2.6455	0.00155237	Q8R0X7, Q99K01, P05202, Q9CZN7, P19096	189	60	22680	10	0.281732	0.0136934
UP_KEYWORDS	Helicase	10	5.29101	1.41804e-06	P97311, Q9EPU0, P49718, Q9Z1N5, P49717, Q61656, Q501J6, Q61881, Q9JIK5, P25206	189	130	22680	9.23077	0.000301997	1.88775e-05
UP_KEYWORDS	Protein biosynthesis	11	5.82011	4.28755e-07	Q8BGD9, O70194, Q9ER72, Q9Z1Q9, Q05D44, Q99JX4, Q9WUK2, P23116, Q8BGQ7, Q9D0I9, Q8BMJ2	189	147	22680	8.97959	9.13207e-05	6.52318e-06
UP_KEYWORDS	Ribonucleoprotein	23	12.1693	1.39549e-14	P62849, P27659, P26369, P61358, Q9D883, P62754, Q99PV0, P12970, P14115, Q9CRB2, P62301, Q9CZX8, P60335, Q8R081, Q8BMA6, Q6ZWV7, P62855, P62830, Q3UEB3, P62843, P27048, P62242, Q9D0T1	189	308	22680	8.96104	2.97962e-12	5.95968e-13
UP_KEYWORDS	Spliceosome	8	4.2328	5.53254e-05	Q99KP6, Q9Z1N5, Q61656, Q9D883, Q99PV0, P29341, P27048, Q9D0T1	189	117	22680	8.20513	0.0117155	0.000692974
UP_KEYWORDS	Ribosomal protein	13	6.87831	1.37098e-07	P62849, P27659, P61358, P62754, P12970, P14115, P62301, Q9CZX8, Q6ZWV7, P62855, P62830, P62843, P62242	189	203	22680	7.68473	2.92015e-05	2.43349e-06
UP_KEYWORDS	DNA replication	6	3.1746	0.00117662	P97311, P49718, P49717, Q99MD9, Q61881, P25206	189	95	22680	7.57895	0.221797	0.0113338
UP_KEYWORDS	mRNA splicing	14	7.40741	1.13048e-07	Q921F2, Q99KP6, O35658, Q9Z1N5, P17225, Q61656, P26369, Q9D883, Q99PV0, Q3UEB3, O35326, P29341, P27048, Q9D0T1	189	240	22680	7	2.40789e-05	2.18902e-06
UP_KEYWORDS	mRNA processing	16	8.46561	4.5505e-08	Q921F2, O35658, P26369, Q9D883, Q99PV0, Q6NVF9, Q99KP6, Q9Z1N5, P17225, Q61656, Q9CQF3, O35326, Q3UEB3, P29341, P27048, Q9D0T1	189	307	22680	6.25407	9.69251e-06	9.69255e-07
UP_KEYWORDS	RNA-binding	31	16.4021	2.65863e-15	Q921F2, Q9D883, Q99PV0, Q9WUK2, P23116, Q9CRB2, Q6NVF9, Q9Z1N5, Q8R081, Q8BMA6, P17225, Q9CQF3, Q8K310, O35326, Q3UEB3, P29341, P24547, Q9EPU0, Q8BGD9, Q6PB66, Q8R3C6, Q501J6, P26369, Q9JIK5, Q8BGQ7, P60335, O70194, P09405, Q61656, P27048, Q9D0T1	189	601	22680	6.18968	5.67546e-13	1.89182e-13
UP_KEYWORDS	RNA-binding	31	16.4021	2.65863e-15	Q921F2, Q9D883, Q99PV0, Q9WUK2, P23116, Q9CRB2, Q6NVF9, Q9Z1N5, Q8R081, Q8BMA6, P17225, Q9CQF3, Q8K310, O35326, Q3UEB3, P29341, P24547, Q9EPU0, Q8BGD9, Q6PB66, Q8R3C6, Q501J6, P26369, Q9JIK5, Q8BGQ7, P60335, O70194, P09405, Q61656, P27048, Q9D0T1	189	601	22680	6.18968	5.67546e-13	1.89182e-13
UP_KEYWORDS	TPR repeat	7	3.7037	0.00129696	Q8BSY0, P30416, Q99MD9, Q91YW3, Q9CX34, Q8BJU0, Q99L47	189	144	22680	5.83333	0.241515	0.0119469
UP_KEYWORDS	Chaperone	7	3.7037	0.0052871	Q60817, P30416, Q91YW3, Q8BJU0, Q99L47, P11983, O70591	189	191	22680	4.39791	0.676689	0.0395241
UP_KEYWORDS	Chaperone	7	3.7037	0.0052871	Q60817, P30416, Q91YW3, Q8BJU0, Q99L47, P11983, O70591	189	191	22680	4.39791	0.676689	0.0395241
UP_KEYWORDS	Lysosome	8	4.2328	0.00485246	Q3TD49, Q9CQW9, P17047, Q9WV54, Q9Z0M5, P70699, Q80X95, Q9CQ22	189	249	22680	3.85542	0.64516	0.0376467
UP_KEYWORDS	Ligase	9	4.7619	0.00643	Q8C7R4, Q99KP6, Q9ER72, Q9Z1Q9, Q9Z1F9, Q61024, Q8BGQ7, Q9D0I9, Q8BMJ2	189	330	22680	3.27273	0.746911	0.0447674
UP_KEYWORDS	ATP-binding	31	16.4021	9.14384e-07	Q61024, P11440, Q99LE6, Q6PHZ2, P49718, Q9Z1N5, P49717, Q9Z110, Q9ER72, Q9Z1F9, Q61881, O54984, Q8BMJ2, Q8BH69, P17710, P97311, Q9EPU0, Q501J6, Q9JIK5, Q8BGQ7, P68181, P25206, Q8C7R4, P54775, Q61656, Q9Z1Q9, Q3UDE2, Q9D5T0, P11983, Q9D0I9, Q61699	189	1363	22680	2.72927	0.000194745	1.29842e-05
UP_KEYWORDS	Nucleotide-binding	37	19.5767	3.38335e-07	Q61024, P51859, Q60932, Q99LE6, P11440, Q6PHZ2, P49718, Q9Z1N5, P49717, Q9Z110, Q9ER72, Q05D44, Q9Z1F9, Q61881, O54984, P32233, Q8BMJ2, Q8BH69, P17710, P97311, Q9EPU0, Q501J6, Q9JIK5, Q8BGQ7, P68181, P25206, Q8C7R4, P54775, Q61656, Q9Z1Q9, Q3UDE2, Q9D5T0, P11983, Q80X95, Q9D0I9, Q61699, P35282	189	1754	22680	2.53136	7.20629e-05	5.54348e-06
UP_KEYWORDS	Mitochondrion	22	11.6402	0.000194896	Q99LR1, Q8K009, P19783, O35658, Q9CQ62, P05202, Q6PB66, Q64133, P30416, P42125, Q60932, P11440, Q99JR1, O70591, Q9Z0X1, Q8BH59, P38060, Q9Z110, P67778, Q91VS7, Q91YP2, P17710	189	1058	22680	2.49527	0.040667	0.00218272
UP_KEYWORDS	Hydrolase	27	14.2857	0.00113945	Q9Z0M5, P70699, P35505, Q3TD49, Q9Z1N5, P49718, P49717, Q05D44, Q61881, O54984, Q91YP2, Q99LR1, Q9CQ60, P97311, Q9EPU0, Q501J6, P62814, Q9JIK5, P50518, Q61074, P25206, Q9WV54, Q61656, Q9D819, Q9D5T0, P19096, Q9ESW8	189	1646	22680	1.96841	0.215604	0.0114972

## Sheet: LP_DOWN_Unique_Genes
Table S2- Gene used Fig.6 DAVID pathway anaylsis and resulting pathyways with p<0.05 benjamini score
A2AGT5	cytoskeleton associated protein 5(Ckap5)	RG	Mus musculus
O08529	calpain 2(Capn2)	RG	Mus musculus
O09044	synaptosomal-associated protein 23(Snap23)	RG	Mus musculus
O54931	A kinase (PRKA) anchor protein 2(Akap2)	RG	Mus musculus
O55091	impact, RWD domain protein(Impact)	RG	Mus musculus
O55143	ATPase, Ca++ transporting, cardiac muscle, slow twitch 2(Atp2a2)	RG	Mus musculus
O70325	glutathione peroxidase 4(Gpx4)	RG	Mus musculus
O70433	four and a half LIM domains 2(Fhl2)	RG	Mus musculus
O70503	hydroxysteroid (17-beta) dehydrogenase 12(Hsd17b12)	RG	Mus musculus
O88492	perilipin 4(Plin4)	RG	Mus musculus
O88844	isocitrate dehydrogenase 1 (NADP+), soluble(Idh1)	RG	Mus musculus
P07214	secreted acidic cysteine rich glycoprotein(Sparc)	RG	Mus musculus
P08752	guanine nucleotide binding protein (G protein), alpha inhibiting 2(Gnai2)	RG	Mus musculus
P10711	transcription elongation factor A (SII) 1(Tcea1)	RG	Mus musculus
P11276	fibronectin 1(Fn1)	RG	Mus musculus
P12367	protein kinase, cAMP dependent regulatory, type II alpha(Prkar2a)	RG	Mus musculus
P16675	cathepsin A(Ctsa)	RG	Mus musculus
P17426	adaptor-related protein complex 2, alpha 1 subunit(Ap2a1)	RG	Mus musculus
P17427	adaptor-related protein complex 2, alpha 2 subunit(Ap2a2)	RG	Mus musculus
P21279	guanine nucleotide binding protein, alpha q polypeptide(Gnaq)	RG	Mus musculus
P23506	protein-L-isoaspartate (D-aspartate) O-methyltransferase 1(Pcmt1)	RG	Mus musculus
P24369	peptidylprolyl isomerase B(Ppib)	RG	Mus musculus
P26883	FK506 binding protein 1a(Fkbp1a)	RG	Mus musculus
P28301	lysyl oxidase(Lox)	RG	Mus musculus
P28741	kinesin family member 3A(Kif3a)	RG	Mus musculus
P29758	ornithine aminotransferase(Oat)	RG	Mus musculus
P35235	protein tyrosine phosphatase, non-receptor type 11(Ptpn11)	RG	Mus musculus
P37040	P450 (cytochrome) oxidoreductase(Por)	RG	Mus musculus
P37804	transgelin(Tagln)	RG	Mus musculus
P47226	testis derived transcript(Tes)	RG	Mus musculus
P48758	carbonyl reductase 1(Cbr1)	RG	Mus musculus
P49935	cathepsin H(Ctsh)	RG	Mus musculus
P51174	acyl-Coenzyme A dehydrogenase, long-chain(Acadl)	RG	Mus musculus
P51660	hydroxysteroid (17-beta) dehydrogenase 4(Hsd17b4)	RG	Mus musculus
P52332	Janus kinase 1(Jak1)	RG	Mus musculus
P52912	cytotoxic granule-associated RNA binding protein 1(Tia1)	RG	Mus musculus
P57759	endoplasmic reticulum protein 29(Erp29)	RG	Mus musculus
P61021	RAB5B, member RAS oncogene family(Rab5b)	RG	Mus musculus
P61750	ADP-ribosylation factor 4(Arf4)	RG	Mus musculus
P61961	ubiquitin-fold modifier 1(Ufm1)	RG	Mus musculus
P62737	actin, alpha 2, smooth muscle, aorta(Acta2)	RG	Mus musculus
P62869	transcription elongation factor B (SIII), polypeptide 2(Tceb2)	RG	Mus musculus
P62983	ribosomal protein S27A(Rps27a)	RG	Mus musculus
P63005	platelet-activating factor acetylhydrolase, isoform 1b, subunit 1(Pafah1b1)	RG	Mus musculus
P70336	Rho-associated coiled-coil containing protein kinase 2(Rock2)	RG	Mus musculus
P84089	enhancer of rudimentary homolog (Drosophila)(Erh)	RG	Mus musculus
P97315	cysteine and glycine-rich protein 1(Csrp1)	RG	Mus musculus
P97450	ATP synthase, H+ transporting, mitochondrial F0 complex, subunit F(Atp5j)	RG	Mus musculus
Q05186	reticulocalbin 1(Rcn1)	RG	Mus musculus
Q07113	insulin-like growth factor 2 receptor(Igf2r)	RG	Mus musculus
Q0VGT4	zinc finger, GRF-type containing 1(Zgrf1)	RG	Mus musculus
Q1HFZ0	NOL1/NOP2/Sun domain family member 2(Nsun2)	RG	Mus musculus
Q3UMB9	RIKEN cDNA A230046K03 gene(A230046K03Rik)	RG	Mus musculus
Q5SF07	insulin-like growth factor 2 mRNA binding protein 2(Igf2bp2)	RG	Mus musculus
Q60960	karyopherin (importin) alpha 1(Kpna1)	RG	Mus musculus
Q60973	retinoblastoma binding protein 7(Rbbp7)	RG	Mus musculus
Q60996	protein phosphatase 2, regulatory subunit B', gamma(Ppp2r5c)	RG	Mus musculus
Q61263	sterol O-acyltransferase 1(Soat1)	RG	Mus musculus
Q61576	FK506 binding protein 10(Fkbp10)	RG	Mus musculus
Q61768	kinesin family member 5B(Kif5b)	RG	Mus musculus
Q62523	zyxin(Zyx)	RG	Mus musculus
Q64010	v-crk avian sarcoma virus CT10 oncogene homolog(Crk)	RG	Mus musculus
Q64449	mannose receptor, C type 2(Mrc2)	RG	Mus musculus
Q64727	vinculin(Vcl)	RG	Mus musculus
Q68FL4	S-adenosylhomocysteine hydrolase-like 2(Ahcyl2)	RG	Mus musculus
Q6P069	sorcin(Sri)	RG	Mus musculus
Q791T5	mitochondrial carrier 1(Mtch1)	RG	Mus musculus
Q7TMB8	cytoplasmic FMR1 interacting protein 1(Cyfip1)	RG	Mus musculus
Q80TE7	leucine rich repeat containing 7(Lrrc7)	RG	Mus musculus
Q80UU9	progesterone receptor membrane component 2(Pgrmc2)	RG	Mus musculus
Q80X90	filamin, beta(Flnb)	RG	Mus musculus
Q8BTI8	serine/arginine repetitive matrix 2(Srrm2)	RG	Mus musculus
Q8BXZ1	thioredoxin-related transmembrane protein 3(Tmx3)	RG	Mus musculus
Q8C3I8	HGH1 homolog(Hgh1)	RG	Mus musculus
Q8CBW3	abl-interactor 1(Abi1)	RG	Mus musculus
Q8CIE6	coatomer protein complex subunit alpha(Copa)	RG	Mus musculus
Q8K224	N-acetyltransferase 10(Nat10)	RG	Mus musculus
Q8K297	collagen beta(1-O)galactosyltransferase 1(Colgalt1)	RG	Mus musculus
Q8K2B3	succinate dehydrogenase complex, subunit A, flavoprotein (Fp)(Sdha)	RG	Mus musculus
Q8R1F1	family with sequence similarity 129, member B(Fam129b)	RG	Mus musculus
Q8R1G6	PDZ and LIM domain 2(Pdlim2)	RG	Mus musculus
Q8R5J9	ADP-ribosylation factor-like 6 interacting protein 5(Arl6ip5)	RG	Mus musculus
Q8VEE0	ribulose-5-phosphate-3-epimerase(Rpe)	RG	Mus musculus
Q91VJ5	polyglutamine binding protein 1(Pqbp1)	RG	Mus musculus
Q91VR2	ATP synthase, H+ transporting, mitochondrial F1 complex, gamma polypeptide 1(Atp5c1)	RG	Mus musculus
Q91W90	thioredoxin domain containing 5(Txndc5)	RG	Mus musculus
Q91YQ5	ribophorin I(Rpn1)	RG	Mus musculus
Q922Q1	mitochondrial amidoxime reducing component 2(Marc2)	RG	Mus musculus
Q99JB2	stomatin (Epb7.2)-like 2(Stoml2)	RG	Mus musculus
Q99JW4	LIM and senescent cell antigen-like domains 1(Lims1)	RG	Mus musculus
Q99K28	ADP-ribosylation factor GTPase activating protein 2(Arfgap2)	RG	Mus musculus
Q99L13	3-hydroxyisobutyrate dehydrogenase(Hibadh)	RG	Mus musculus
Q99LD9	eukaryotic translation initiation factor 2B, subunit 2 beta(Eif2b2)	RG	Mus musculus
Q99P72	reticulon 4(Rtn4)	RG	Mus musculus
Q99PL5	ribosome binding protein 1(Rrbp1)	RG	Mus musculus
Q9CPV4	glyoxalase domain containing 4(Glod4)	RG	Mus musculus
Q9CRD2	ER membrane protein complex subunit 2(Emc2)	RG	Mus musculus
Q9CWK8	sorting nexin 2(Snx2)	RG	Mus musculus
Q9CY50	signal sequence receptor, alpha(Ssr1)	RG	Mus musculus
Q9CY58	serpine1 mRNA binding protein 1(Serbp1)	RG	Mus musculus
Q9CZT5	vasorin(Vasn)	RG	Mus musculus
Q9D0F3	lectin, mannose-binding, 1(Lman1)	RG	Mus musculus
Q9D0M5	dynein light chain LC8-type 2(Dynll2)	RG	Mus musculus
Q9D1G1	RAB1B, member RAS oncogene family(Rab1b)	RG	Mus musculus
Q9D1L9	late endosomal/lysosomal adaptor, MAPK and MTOR activator 5(Lamtor5)	RG	Mus musculus
Q9D281	family with sequence similarity 114, member A1(Fam114a1)	RG	Mus musculus
Q9DAM7	transmembrane protein 263(Tmem263)	RG	Mus musculus
Q9DAS9	guanine nucleotide binding protein (G protein), gamma 12(Gng12)	RG	Mus musculus
Q9DC16	endoplasmic reticulum-golgi intermediate compartment (ERGIC) 1(Ergic1)	RG	Mus musculus
Q9DC51	guanine nucleotide binding protein (G protein), alpha inhibiting 3(Gnai3)	RG	Mus musculus
Q9DCX2	ATP synthase, H+ transporting, mitochondrial F0 complex, subunit D(Atp5h)	RG	Mus musculus
Q9EP69	SAC1 suppressor of actin mutations 1-like (yeast)(Sacm1l)	RG	Mus musculus
Q9EQC5	SCY1-like 1 (S. cerevisiae)(Scyl1)	RG	Mus musculus
Q9JHU4	dynein cytoplasmic 1 heavy chain 1(Dync1h1)	RG	Mus musculus
Q9JK48	SH3-domain GRB2-like B1 (endophilin)(Sh3glb1)	RG	Mus musculus
Q9JM76	actin related protein 2/3 complex, subunit 3(Arpc3)	RG	Mus musculus
Q9QY76	vesicle-associated membrane protein, associated protein B and C(Vapb)	RG	Mus musculus
Q9R0E1	procollagen-lysine, 2-oxoglutarate 5-dioxygenase 3(Plod3)	RG	Mus musculus
Q9R0Y5	adenylate kinase 1(Ak1)	RG	Mus musculus
Q9WUA3	phosphofructokinase, platelet(Pfkp)	RG	Mus musculus
Q9WUD1	STIP1 homology and U-Box containing protein 1(Stub1)	RG	Mus musculus
Q9WV32	actin related protein 2/3 complex, subunit 1B(Arpc1b)	RG	Mus musculus

## Sheet: LP_DOWN_Unique_Pathway_p<.05
Table S2- Gene used Fig.6 DAVID pathway anaylsis and resulting pathyways with p<0.05 benjamini score
Category	Term	Count	%	PValue	Genes	List Total	Pop Hits	Pop Total	Fold Enrichment	Bonferroni	Benjamini
GOTERM_CC_DIRECT	GO:0005834~heterotrimeric G-protein complex	4	3.27869	0.00160042	P08752, Q9DC51, P21279, Q9DAS9	121	38	19662	17.1048	0.331037	0.0220873
GOTERM_BP_DIRECT	GO:0006888~ER to Golgi vesicle-mediated transport	6	4.91803	0.00012277	Q9D0F3, P57759, Q8CIE6, Q9D1G1, Q9DC16, Q9QY76	113	78	18082	12.3091	0.0897604	0.0232376
GOTERM_BP_DIRECT	GO:0098609~cell-cell adhesion	12	9.83607	2.54882e-08	O88844, Q9CY58, A2AGT5, Q9EQC5, Q9WUA3, Q9CPV4, Q80X90, P47226, Q9CZT5, Q8R1F1, Q9QY76, Q8CBW3	113	189	18082	10.1599	1.95238e-05	1.95238e-05
GOTERM_MF_DIRECT	GO:0098641~cadherin binding involved in cell-cell adhesion	17	13.9344	2.16344e-11	Q9CY58, Q9EQC5, Q9WUA3, Q9CPV4, Q99P72, P47226, Q64727, Q9QY76, Q8R1F1, Q8CBW3, O88844, A2AGT5, Q9JK48, Q80X90, Q61768, Q9CWK8, Q9CZT5	111	279	17446	9.57674	6.27396e-09	6.27396e-09
GOTERM_MF_DIRECT	GO:0016853~isomerase activity	7	5.7377	8.82726e-05	Q8BXZ1, P26883, P24369, Q61576, P51660, Q8VEE0, Q91W90	111	115	17446	9.56694	0.0252753	0.00637961
GOTERM_CC_DIRECT	GO:0005788~endoplasmic reticulum lumen	6	4.91803	0.000442459	Q8K297, P57759, P24369, Q61576, Q91W90, Q05186	121	104	19662	9.37476	0.105134	0.0092141
GOTERM_CC_DIRECT	GO:0005913~cell-cell adherens junction	18	14.7541	8.84363e-12	Q9CY58, Q9EQC5, Q9WUA3, Q9CPV4, Q99P72, P47226, Q62523, Q64727, Q9QY76, Q8R1F1, Q8CBW3, O88844, A2AGT5, Q9JK48, Q80X90, Q61768, Q9CWK8, Q9CZT5	121	316	19662	9.25609	2.21974e-09	1.10987e-09
GOTERM_BP_DIRECT	GO:0006457~protein folding	7	5.7377	0.000144994	Q8BXZ1, P26883, P57759, Q9WUD1, P24369, Q61576, Q91W90	113	128	18082	8.75097	0.105127	0.0219698
GOTERM_BP_DIRECT	GO:0006457~protein folding	7	5.7377	0.000144994	Q8BXZ1, P26883, P57759, Q9WUD1, P24369, Q61576, Q91W90	113	128	18082	8.75097	0.105127	0.0219698
GOTERM_BP_DIRECT	GO:0016192~vesicle-mediated transport	9	7.37705	5.41332e-05	Q99K28, O09044, Q9D0F3, Q8CIE6, Q9EQC5, P17427, P17426, Q9DC16, P61750	113	213	18082	6.76131	0.0406192	0.0205201
GOTERM_CC_DIRECT	GO:0043005~neuron projection	11	9.01639	0.000255247	O09044, P28741, Q7TMB8, P23506, P63005, Q9R0Y5, Q61768, Q99P72, Q80TE7, Q68FL4, Q8CBW3	121	420	19662	4.25584	0.0620656	0.00580809
GOTERM_CC_DIRECT	GO:0005789~endoplasmic reticulum membrane	17	13.9344	6.647e-06	Q8BXZ1, Q6P069, Q99P72, Q9DC16, Q8R5J9, Q9EP69, Q9QY76, O70503, Q61263, Q9D0F3, O55143, P37040, Q9D1G1, Q61576, Q9CY50, Q80TE7, Q91YQ5	121	710	19662	3.89075	0.00166701	0.000185361
GOTERM_BP_DIRECT	GO:0015031~protein transport	13	10.6557	0.000304088	O09044, Q8CIE6, P61021, Q99K28, Q9D0F3, Q99PL5, Q3UMB9, Q9D1G1, P17427, P17426, Q9CWK8, Q60960, P61750	113	592	18082	3.5139	0.20782	0.0380837
GOTERM_CC_DIRECT	GO:0005783~endoplasmic reticulum	26	21.3115	3.36013e-07	Q8BXZ1, Q9WUD1, Q99P72, Q9DC16, Q8R5J9, Q91W90, Q9EP69, Q9QY76, O70503, Q61263, Q9CRD2, Q8K297, Q99PL5, Q9D0F3, P57759, O55143, O08529, Q9JK48, P24369, P37040, Q61576, Q9CY50, Q91YQ5, Q68FL4, Q9R0E1, Q05186	121	1323	19662	3.19342	8.43357e-05	1.40565e-05
GOTERM_BP_DIRECT	GO:0006810~transport	26	21.3115	0.000105579	Q791T5, Q9D0M5, Q8CIE6, Q07113, P61021, Q99K28, Q99PL5, Q9D0F3, Q8K2B3, Q9JHU4, Q9CWK8, Q60960, P97450, O09044, Q9EQC5, P63005, Q9DC16, Q91VR2, Q5SF07, O55143, Q3UMB9, Q9DCX2, Q9D1G1, P17427, P17426, P61750	113	1822	18082	2.28346	0.0776939	0.0265992
GOTERM_CC_DIRECT	GO:0005739~mitochondrion	22	18.0328	0.00163394	Q791T5, P97450, P51174, Q922Q1, Q9CPV4, Q6P069, P35235, Q91VR2, Q99L13, O70325, Q9CRD2, O88844, Q9DCX2, P29758, Q9JK48, P37040, Q8K2B3, Q9D1G1, P51660, Q9CZT5, P16675, Q99JB2	121	1721	19662	2.07723	0.336651	0.0213712
UP_KEYWORDS	LIM domain	6	4.91803	4.77505e-05	O70433, Q8R1G6, P47226, Q62523, P97315, Q99JW4	122	74	22680	15.0731	0.00912641	0.00114538
UP_KEYWORDS	ER-Golgi transport	6	4.91803	0.000109429	Q99K28, Q9D0F3, Q8CIE6, Q9EQC5, Q9DC16, P61750	122	88	22680	12.6751	0.0207923	0.00209895
UP_KEYWORDS	Isomerase	6	4.91803	0.000501395	Q8BXZ1, P26883, P24369, Q61576, P51660, Q8VEE0	122	122	22680	9.1427	0.0918012	0.00871561
UP_KEYWORDS	Protein transport	13	10.6557	6.18164e-05	O09044, Q8CIE6, P61021, Q99K28, Q9D0F3, Q99PL5, Q3UMB9, Q9D1G1, P17427, P17426, Q9CWK8, Q60960, P61750	122	577	22680	4.18843	0.0117989	0.00131792
UP_KEYWORDS	Endoplasmic reticulum	22	18.0328	6.72755e-08	Q8BXZ1, Q99P72, Q9DC16, Q8R5J9, Q91W90, Q9EP69, Q9QY76, O70503, Q61263, Q8K297, Q9D0F3, Q99PL5, O55143, P57759, P37040, P24369, Q61576, Q9CY50, Q68FL4, Q91YQ5, Q9R0E1, Q05186	122	997	22680	4.10214	1.29168e-05	3.22922e-06
UP_KEYWORDS	Oxidoreductase	12	9.83607	0.00063181	O70325, P51174, O88844, Q922Q1, P37040, Q8K2B3, P51660, Q9R0E1, P28301, P48758, O70503, Q99L13	122	639	22680	3.49111	0.114272	0.0100612
UP_KEYWORDS	Transport	26	21.3115	2.00544e-05	Q791T5, Q9D0M5, Q8CIE6, Q07113, P61021, Q99K28, Q99PL5, Q9D0F3, Q8K2B3, Q9JHU4, Q9CWK8, Q60960, P97450, O09044, Q9EQC5, P63005, Q9DC16, Q91VR2, Q5SF07, O55143, Q3UMB9, Q9DCX2, Q9D1G1, P17427, P17426, P61750	122	1901	22680	2.54258	0.00384307	0.000549917

## Sheet: +LIV_DOWN_Unique_Genes
Table S2- Gene used Fig.6 DAVID pathway anaylsis and resulting pathyways with p<0.05 benjamini score
E9Q1P8	interferon regulatory factor 2 binding protein 2(Irf2bp2)	RG	Mus musculus
O08997	antioxidant 1 copper chaperone(Atox1)	RG	Mus musculus
O54988	STE20-like kinase(Slk)	RG	Mus musculus
O55029	coatomer protein complex, subunit beta 2 (beta prime)(Copb2)	RG	Mus musculus
O88456	calpain, small subunit 1(Capns1)	RG	Mus musculus
O88544	COP9 signalosome subunit 4(Cops4)	RG	Mus musculus
O89023	tripeptidyl peptidase I(Tpp1)	RG	Mus musculus
P00405	cytochrome c oxidase subunit II(COX2)	RG	Mus musculus
P02469	laminin B1(Lamb1)	RG	Mus musculus
P07742	ribonucleotide reductase M1(Rrm1)	RG	Mus musculus
P17095	high mobility group AT-hook 1(Hmga1)	RG	Mus musculus
P18242	cathepsin D(Ctsd)	RG	Mus musculus
P21126	ubiquitin-like 4A(Ubl4a)	RG	Mus musculus
P22907	hydroxymethylbilane synthase(Hmbs)	RG	Mus musculus
P23492	purine-nucleoside phosphorylase(Pnp)	RG	Mus musculus
P24270	catalase(Cat)	RG	Mus musculus
P26231	catenin (cadherin associated protein), alpha 1(Ctnna1)	RG	Mus musculus
P32067	Sjogren syndrome antigen B(Ssb)	RG	Mus musculus
P35293	RAB18, member RAS oncogene family(Rab18)	RG	Mus musculus
P35486	pyruvate dehydrogenase E1 alpha 1(Pdha1)	RG	Mus musculus
P39054	dynamin 2(Dnm2)	RG	Mus musculus
P41105	ribosomal protein L28(Rpl28)	RG	Mus musculus
P50516	ATPase, H+ transporting, lysosomal V1 subunit A(Atp6v1a)	RG	Mus musculus
P54071	isocitrate dehydrogenase 2 (NADP+), mitochondrial(Idh2)	RG	Mus musculus
P57780	actinin alpha 4(Actn4)	RG	Mus musculus
P61620	Sec61 alpha 1 subunit (S. cerevisiae)(Sec61a1)	RG	Mus musculus
P62137	protein phosphatase 1, catalytic subunit, alpha isoform(Ppp1ca)	RG	Mus musculus
P62141	protein phosphatase 1, catalytic subunit, beta isoform(Ppp1cb)	RG	Mus musculus
P62313	LSM6 homolog, U6 small nuclear RNA and mRNA degradation associated(Lsm6)	RG	Mus musculus
P62862	Finkel-Biskis-Reilly murine sarcoma virus (FBR-MuSV) ubiquitously expressed (fox derived)(Fau)	RG	Mus musculus
P62880	guanine nucleotide binding protein (G protein), beta 2(Gnb2)	RG	Mus musculus
P62996	transformer 2 beta homolog (Drosophila)(Tra2b)	RG	Mus musculus
P63280	ubiquitin-conjugating enzyme E2I(Ube2i)	RG	Mus musculus
P84104	serine/arginine-rich splicing factor 3(Srsf3)	RG	Mus musculus
Q02248	catenin (cadherin associated protein), beta 1(Ctnnb1)	RG	Mus musculus
Q08093	calponin 2(Cnn2)	RG	Mus musculus
Q5XJY5	archain 1(Arcn1)	RG	Mus musculus
Q60668	heterogeneous nuclear ribonucleoprotein D(Hnrnpd)	RG	Mus musculus
Q60710	SAM domain and HD domain, 1(Samhd1)	RG	Mus musculus
Q60767	lymphocyte antigen 75(Ly75)	RG	Mus musculus
Q60854	serine (or cysteine) peptidase inhibitor, clade B, member 6a(Serpinb6a)	RG	Mus musculus
Q61035	histidyl-tRNA synthetase(Hars)	RG	Mus musculus
Q61581	insulin-like growth factor binding protein 7(Igfbp7)	RG	Mus musculus
Q61598	guanosine diphosphate (GDP) dissociation inhibitor 2(Gdi2)	RG	Mus musculus
Q61879	myosin, heavy polypeptide 10, non-muscle(Myh10)	RG	Mus musculus
Q64012	hnRNP-associated with lethal yellow(Raly)	RG	Mus musculus
Q6GQT9	nodal modulator 1(Nomo1)	RG	Mus musculus
Q6P4T2	small nuclear ribonucleoprotein 200 (U5)(Snrnp200)	RG	Mus musculus
Q6ZWU9	ribosomal protein S27(Rps27)	RG	Mus musculus
Q6ZWX6	eukaryotic translation initiation factor 2, subunit 1 alpha(Eif2s1)	RG	Mus musculus
Q7TMK9	synaptotagmin binding, cytoplasmic RNA interacting protein(Syncrip)	RG	Mus musculus
Q7TQI3	OTU domain, ubiquitin aldehyde binding 1(Otub1)	RG	Mus musculus
Q80SW1	S-adenosylhomocysteine hydrolase-like 1(Ahcyl1)	RG	Mus musculus
Q80VD1	family with sequence similarity 98, member B(Fam98b)	RG	Mus musculus
Q810V0	M-phase phosphoprotein 10 (U3 small nucleolar ribonucleoprotein)(Mphosph10)	RG	Mus musculus
Q8BMK4	cytoskeleton-associated protein 4(Ckap4)	RG	Mus musculus
Q8C2Q3	RNA binding motif protein 14(Rbm14)	RG	Mus musculus
Q8K0C4	cytochrome P450, family 51(Cyp51)	RG	Mus musculus
Q8K2Q7	BRO1 domain and CAAX motif containing(Brox)	RG	Mus musculus
Q8R3U1	phospholipase A2, group XVI(Pla2g16)	RG	Mus musculus
Q8R574	phosphoribosyl pyrophosphate synthetase-associated protein 2(Prpsap2)	RG	Mus musculus
Q91VI7	ribonuclease/angiogenin inhibitor 1(Rnh1)	RG	Mus musculus
Q91X52	dicarbonyl L-xylulose reductase(Dcxr)	RG	Mus musculus
Q921H8	acetyl-Coenzyme A acyltransferase 1A(Acaa1a)	RG	Mus musculus
Q923D2	biliverdin reductase B (flavin reductase (NADPH))(Blvrb)	RG	Mus musculus
Q99JI6	RAS related protein 1b(Rap1b)	RG	Mus musculus
Q99KE1	malic enzyme 2, NAD(+)-dependent, mitochondrial(Me2)	RG	Mus musculus
Q99KH8	serine/threonine kinase 24(Stk24)	RG	Mus musculus
Q9CQ19	myosin, light polypeptide 9, regulatory(Myl9)	RG	Mus musculus
Q9CQK7	RWD domain containing 1(Rwdd1)	RG	Mus musculus
Q9CQX2	cytochrome b5 type B(Cyb5b)	RG	Mus musculus
Q9CWS0	dimethylarginine dimethylaminohydrolase 1(Ddah1)	RG	Mus musculus
Q9CXY6	interleukin enhancer binding factor 2(Ilf2)	RG	Mus musculus
Q9CY64	biliverdin reductase A(Blvra)	RG	Mus musculus
Q9D0E1	heterogeneous nuclear ribonucleoprotein M(Hnrnpm)	RG	Mus musculus
Q9D0W5	peptidylprolyl isomerase (cyclophilin)-like 1(Ppil1)	RG	Mus musculus
Q9D3D9	ATP synthase, H+ transporting, mitochondrial F1 complex, delta subunit(Atp5d)	RG	Mus musculus
Q9D8Y1	transmembrane protein 126A(Tmem126a)	RG	Mus musculus
Q9DBG5	perilipin 3(Plin3)	RG	Mus musculus
Q9ERG0	LIM domain and actin binding 1(Lima1)	RG	Mus musculus
Q9JIF7	coatomer protein complex, subunit beta 1(Copb1)	RG	Mus musculus
Q9JJA4	WD repeat domain 12(Wdr12)	RG	Mus musculus
Q9JKF1	IQ motif containing GTPase activating protein 1(Iqgap1)	RG	Mus musculus
Q9JM14	5',3'-nucleotidase, cytosolic(Nt5c)	RG	Mus musculus
Q9QUH0	glutaredoxin(Glrx)	RG	Mus musculus
Q9QXB9	developmentally regulated GTP binding protein 2(Drg2)	RG	Mus musculus
Q9R0X4	acyl-CoA thioesterase 9(Acot9)	RG	Mus musculus
Q9WTM5	RuvB-like protein 2(Ruvbl2)	RG	Mus musculus
Q9WTQ5	A kinase (PRKA) anchor protein (gravin) 12(Akap12)	RG	Mus musculus
Q9WUM3	coronin, actin binding protein 1B(Coro1b)	RG	Mus musculus
Q9WUM5	succinate-CoA ligase, GDP-forming, alpha subunit(Suclg1)	RG	Mus musculus
Q9WUU7	cathepsin Z(Ctsz)	RG	Mus musculus
Q9WV55	vesicle-associated membrane protein, associated protein A(Vapa)	RG	Mus musculus

## Sheet: +LIV_DOWN_Unique_Pathway_p<.05
Table S2- Gene used Fig.6 DAVID pathway anaylsis and resulting pathyways with p<0.05 benjamini score
Category	Term	Count	%	PValue	Genes	List Total	Pop Hits	Pop Total	Fold Enrichment	Bonferroni	Benjamini
GOTERM_CC_DIRECT	GO:0030126~COPI vesicle coat	3	3.22581	0.00135671	Q9JIF7, O55029, Q5XJY5	92	12	19662	53.4293	0.247042	0.0215901
GOTERM_CC_DIRECT	GO:0001725~stress fiber	6	6.45161	1.46376e-05	Q9ERG0, Q08093, Q9CQ19, P57780, Q9WUM3, Q61879	92	67	19662	19.1389	0.00305461	0.000611669
GOTERM_CC_DIRECT	GO:0071013~catalytic step 2 spliceosome	5	5.37634	0.00103079	Q6P4T2, Q9D0E1, Q9D0W5, Q7TMK9, Q64012	92	96	19662	11.1311	0.193899	0.0178018
GOTERM_CC_DIRECT	GO:0005681~spliceosomal complex	6	6.45161	0.00042468	P62313, Q6P4T2, Q9D0E1, Q9D0W5, Q7TMK9, Q64012	92	136	19662	9.42871	0.0849503	0.0088384
GOTERM_MF_DIRECT	GO:0098641~cadherin binding involved in cell-cell adhesion	10	10.7527	1.25028e-05	Q9ERG0, Q9DBG5, Q08093, Q9WV55, Q02248, Q9JKF1, O54988, Q99KH8, Q9WUM3, P26231	90	279	17446	6.94783	0.00320808	0.00160533
GOTERM_BP_DIRECT	GO:0008380~RNA splicing	8	8.60215	0.00015041	P84104, P62313, Q6P4T2, Q9D0E1, Q9D0W5, P62996, Q7TMK9, Q64012	87	241	18082	6.89922	0.0972292	0.0498575
GOTERM_CC_DIRECT	GO:0005913~cell-cell adherens junction	10	10.7527	1.57607e-05	Q9ERG0, Q9DBG5, Q08093, Q9WV55, Q02248, Q9JKF1, O54988, Q99KH8, Q9WUM3, P26231	92	316	19662	6.76321	0.0032886	0.000548853
GOTERM_CC_DIRECT	GO:0015629~actin cytoskeleton	6	6.45161	0.00242621	Q9ERG0, P57780, Q9JKF1, Q9WUM3, P26231, Q61879	92	201	19662	6.37962	0.398118	0.0356142
GOTERM_CC_DIRECT	GO:0005911~cell-cell junction	6	6.45161	0.00242621	Q99JI6, Q02248, P57780, Q9JKF1, P26231, P62137	92	201	19662	6.37962	0.398118	0.0356142
GOTERM_CC_DIRECT	GO:0005911~cell-cell junction	6	6.45161	0.00242621	Q99JI6, Q02248, P57780, Q9JKF1, P26231, P62137	92	201	19662	6.37962	0.398118	0.0356142
GOTERM_MF_DIRECT	GO:0044822~poly(A) RNA binding	23	24.7312	2.71291e-08	P84104, Q6P4T2, P32067, P63280, Q7TMK9, Q9WUM5, Q60668, Q6ZWX6, P62313, Q9D0E1, P41105, Q5XJY5, Q61598, Q810V0, P62996, P57780, Q80VD1, Q8BMK4, P62862, Q8C2Q3, P26231, Q64012, Q9CXY6	90	1113	17446	4.00577	6.97215e-06	6.97215e-06
GOTERM_MF_DIRECT	GO:0003723~RNA binding	13	13.9785	0.000588221	P84104, P32067, Q80SW1, Q7TMK9, Q60668, P62313, Q6ZWX6, Q9D0E1, Q60710, P62996, Q8C2Q3, Q64012, Q9CXY6	90	780	17446	3.23074	0.140339	0.0370987
UP_KEYWORDS	Spliceosome	6	6.45161	0.000115288	P62313, Q6P4T2, Q9D0E1, Q9D0W5, Q7TMK9, Q64012	93	117	22680	12.5062	0.0214421	0.00360604
UP_KEYWORDS	NADP	6	6.45161	0.000738962	P54071, Q923D2, Q91X52, Q8K0C4, P24270, Q9CY64	93	175	22680	8.36129	0.129751	0.0138015
UP_KEYWORDS	mRNA splicing	8	8.60215	5.55519e-05	P84104, P62313, Q6P4T2, Q9D0E1, Q9D0W5, P62996, Q7TMK9, Q64012	93	240	22680	8.12903	0.0103897	0.00208663
UP_KEYWORDS	Ribonucleoprotein	10	10.7527	4.52544e-06	P62313, Q6ZWU9, Q6P4T2, Q9D0E1, P41105, Q810V0, Q7TMK9, P62862, Q64012, Q60668	93	308	22680	7.91789	0.000850422	0.000212673
UP_KEYWORDS	mRNA processing	8	8.60215	0.000254965	P84104, P62313, Q6P4T2, Q9D0E1, Q9D0W5, P62996, Q7TMK9, Q64012	93	307	22680	6.35494	0.0468085	0.00597452
UP_KEYWORDS	RNA-binding	11	11.828	0.000162443	Q6ZWX6, P84104, P62313, Q9D0E1, P32067, Q80SW1, P62996, Q7TMK9, Q8C2Q3, Q64012, Q60668	93	601	22680	4.46353	0.0300802	0.00435362
UP_KEYWORDS	Oxidoreductase	10	10.7527	0.00114872	P54071, Q923D2, P00405, Q91X52, Q8K0C4, P07742, P24270, Q99KE1, P35486, Q9CY64	93	639	22680	3.81645	0.194333	0.0194523

## Sheet: +LIV_DOWN_LP-DOWN_Genes
Table S2- Gene used Fig.6 DAVID pathway anaylsis and resulting pathyways with p<0.05 benjamini score
O08539	bridging integrator 1(Bin1)	RG	Mus musculus
P11087	collagen, type I, alpha 1(Col1a1)	RG	Mus musculus
P14824	annexin A6(Anxa6)	RG	Mus musculus
P19221	coagulation factor II(F2)	RG	Mus musculus
P29268	connective tissue growth factor(Ctgf)	RG	Mus musculus
P37889	fibulin 2(Fbln2)	RG	Mus musculus
P43406	integrin alpha V(Itgav)	RG	Mus musculus
P62309	small nuclear ribonucleoprotein polypeptide G(Snrpg)	RG	Mus musculus
P70460	vasodilator-stimulated phosphoprotein(Vasp)	RG	Mus musculus
P97314	cysteine and glycine-rich protein 2(Csrp2)	RG	Mus musculus
P98083	src homology 2 domain-containing transforming protein C1(Shc1)	RG	Mus musculus
Q05793	perlecan (heparan sulfate proteoglycan 2)(Hspg2)	RG	Mus musculus
Q3TJD7	PDZ and LIM domain 7(Pdlim7)	RG	Mus musculus
Q3TZZ7	extended synaptotagmin-like protein 2(Esyt2)	RG	Mus musculus
Q5EG47	protein kinase, AMP-activated, alpha 1 catalytic subunit(Prkaa1)	RG	Mus musculus
Q60597	oxoglutarate (alpha-ketoglutarate) dehydrogenase (lipoamide)(Ogdh)	RG	Mus musculus
Q6PDL0	dynein, cytoplasmic 1 light intermediate chain 2(Dync1li2)	RG	Mus musculus
Q6ZQI3	malectin(Mlec)	RG	Mus musculus
Q7M6Y3	phosphatidylinositol binding clathrin assembly protein(Picalm)	RG	Mus musculus
Q7TPR4	actinin, alpha 1(Actn1)	RG	Mus musculus
Q8BFW7	LIM domain containing preferred translocation partner in lipoma(Lpp)	RG	Mus musculus
Q8CI51	PDZ and LIM domain 5(Pdlim5)	RG	Mus musculus
Q99JX3	golgi reassembly stacking protein 2(Gorasp2)	RG	Mus musculus
Q9CW46	ribonucleoprotein, PTB-binding 1(Raver1)	RG	Mus musculus
Q9D1J3	SAP domain containing ribonucleoprotein(Sarnp)	RG	Mus musculus
Q9D1Q6	endoplasmic reticulum protein 44(Erp44)	RG	Mus musculus
Q9D554	splicing factor 3a, subunit 3(Sf3a3)	RG	Mus musculus
Q9EQK5	major vault protein(Mvp)	RG	Mus musculus
Q9ET54	palladin, cytoskeletal associated protein(Palld)	RG	Mus musculus
Q9JMA1	ubiquitin specific peptidase 14(Usp14)	RG	Mus musculus
Q9R0P5	destrin(Dstn)	RG	Mus musculus
Q9WTI7	myosin IC(Myo1c)	RG	Mus musculus
Q9Z204	heterogeneous nuclear ribonucleoprotein C(Hnrnpc)	RG	Mus musculus

## Sheet: +LIV_DOWN_LP-DOWN_Pathway_p<.05
Table S2- Gene used Fig.6 DAVID pathway anaylsis and resulting pathyways with p<0.05 benjamini score
Category	Term	Count	%	PValue	Genes	List Total	Pop Hits	Pop Total	Fold Enrichment	Bonferroni	Benjamini
GOTERM_CC_DIRECT	GO:0005925~focal adhesion	9	27.2727	1.57727e-07	P70460, Q8BFW7, P43406, Q7TPR4, Q9ET54, Q05793, Q3TJD7, P14824, P97314	33	391	19662	13.7145	2.39742e-05	2.39742e-05
GOTERM_MF_DIRECT	GO:0003779~actin binding	6	18.1818	0.000297534	P70460, Q8CI51, Q7TPR4, Q9ET54, Q9WTI7, Q9R0P5	32	338	17446	9.67788	0.0370872	0.0187188
UP_KEYWORDS	LIM domain	4	12.1212	0.000154504	Q8BFW7, Q8CI51, Q3TJD7, P97314	33	74	22680	37.1499	0.0198866	0.00500917
UP_KEYWORDS	Actin-binding	5	15.1515	0.000418989	P70460, Q7TPR4, Q9ET54, Q9WTI7, Q9R0P5	33	252	22680	13.6364	0.0530226	0.00903891
UP_KEYWORDS	Calcium	9	27.2727	1.45887e-05	Q3TZZ7, P43406, P11087, Q60597, Q7TPR4, Q05793, P14824, P19221, P37889	33	827	22680	7.47939	0.00189474	0.000631981
UP_KEYWORDS	Cell junction	6	18.1818	0.00217208	P70460, Q8BFW7, P43406, Q8CI51, Q7TPR4, Q9ET54	33	661	22680	6.23848	0.246237	0.039578

## Sheet: +LIV_DOWN_LP-UP_Genes
Table S2- Gene used Fig.6 DAVID pathway anaylsis and resulting pathyways with p<0.05 benjamini score
A2A432	cullin 4B(Cul4b)	RG	Mus musculus
A2AN08	ubiquitin protein ligase E3 component n-recognin 4(Ubr4)	RG	Mus musculus
E9Q5C9	nucleolar and coiled-body phosphoprotein 1(Nolc1)	RG	Mus musculus
O08547	SEC22 homolog B, vesicle trafficking protein(Sec22b)	RG	Mus musculus
O08583	Aly/REF export factor(Alyref)	RG	Mus musculus
O08663	methionine aminopeptidase 2(Metap2)	RG	Mus musculus
O08795	protein kinase C substrate 80K-H(Prkcsh)	RG	Mus musculus
O35114	scavenger receptor class B, member 2(Scarb2)	RG	Mus musculus
O35129	prohibitin 2(Phb2)	RG	Mus musculus
O35643	adaptor protein complex AP-1, beta 1 subunit(Ap1b1)	RG	Mus musculus
O35841	apoptosis inhibitor 5(Api5)	RG	Mus musculus
O54692	zw10 kinetochore protein(Zw10)	RG	Mus musculus
O54724	polymerase I and transcript release factor(Ptrf)	RG	Mus musculus
O70133	DEAH (Asp-Glu-Ala-His) box polypeptide 9(Dhx9)	RG	Mus musculus
O70310	N-myristoyltransferase 1(Nmt1)	RG	Mus musculus
O70492	sorting nexin 3(Snx3)	RG	Mus musculus
O70493	sorting nexin 12(Snx12)	RG	Mus musculus
O88712	C-terminal binding protein 1(Ctbp1)	RG	Mus musculus
O88783	coagulation factor V(F5)	RG	Mus musculus
P03930	ATP synthase F0 subunit 8(ATP8)	RG	Mus musculus
P04117	fatty acid binding protein 4, adipocyte(Fabp4)	RG	Mus musculus
P11404	fatty acid binding protein 3, muscle and heart(Fabp3)	RG	Mus musculus
P13439	uridine monophosphate synthetase(Umps)	RG	Mus musculus
P16125	lactate dehydrogenase B(Ldhb)	RG	Mus musculus
P23198	chromobox 3(Cbx3)	RG	Mus musculus
P23591	tissue specific transplantation antigen P35B(Tsta3)	RG	Mus musculus
P24668	mannose-6-phosphate receptor, cation dependent(M6pr)	RG	Mus musculus
P27046	mannosidase 2, alpha 1(Man2a1)	RG	Mus musculus
P28659	CUGBP, Elav-like family member 1(Celf1)	RG	Mus musculus
P30285	cyclin-dependent kinase 4(Cdk4)	RG	Mus musculus
P30999	catenin (cadherin associated protein), delta 1(Ctnnd1)	RG	Mus musculus
P35123	ubiquitin specific peptidase 4 (proto-oncogene)(Usp4)	RG	Mus musculus
P35550	fibrillarin(Fbl)	RG	Mus musculus
P43024	cytochrome c oxidase subunit VIa polypeptide 1(Cox6a1)	RG	Mus musculus
P43883	perilipin 2(Plin2)	RG	Mus musculus
P47713	phospholipase A2, group IVA (cytosolic, calcium-dependent)(Pla2g4a)	RG	Mus musculus
P47758	signal recognition particle receptor, B subunit(Srprb)	RG	Mus musculus
P47791	glutathione reductase(Gsr)	RG	Mus musculus
P52927	high mobility group AT-hook 2(Hmga2)	RG	Mus musculus
P54116	stomatin(Stom)	RG	Mus musculus
P54823	DEAD (Asp-Glu-Ala-Asp) box polypeptide 6(Ddx6)	RG	Mus musculus
P55264	adenosine kinase(Adk)	RG	Mus musculus
P61079	ubiquitin-conjugating enzyme E2D 3(Ube2d3)	RG	Mus musculus
P61222	ATP-binding cassette, sub-family E (OABP), member 1(Abce1)	RG	Mus musculus
P62274	ribosomal protein S29(Rps29)	RG	Mus musculus
P62307	small nuclear ribonucleoprotein polypeptide F(Snrpf)	RG	Mus musculus
P62315	small nuclear ribonucleoprotein D1(Snrpd1)	RG	Mus musculus
P68433	histone cluster 1, H3g(Hist1h3g)	RG	Mus musculus
P70195	proteasome (prosome, macropain) subunit, beta type 7(Psmb7)	RG	Mus musculus
P70404	isocitrate dehydrogenase 3 (NAD+), gamma(Idh3g)	RG	Mus musculus
P84228	histone cluster 2, H3c1(Hist2h3c1)	RG	Mus musculus
P85094	isochorismatase domain containing 2a(Isoc2a)	RG	Mus musculus
P97310	minichromosome maintenance complex component 2(Mcm2)	RG	Mus musculus
P97429	annexin A4(Anxa4)	RG	Mus musculus
P97479	myosin VIIA(Myo7a)	RG	Mus musculus
Q01320	topoisomerase (DNA) II alpha(Top2a)	RG	Mus musculus
Q03350	thrombospondin 2(Thbs2)	RG	Mus musculus
Q07417	acyl-Coenzyme A dehydrogenase, short chain(Acads)	RG	Mus musculus
Q08509	epidermal growth factor receptor pathway substrate 8(Eps8)	RG	Mus musculus
Q31125	solute carrier family 39 (zinc transporter), member 7(Slc39a7)	RG	Mus musculus
Q5SUR0	phosphoribosylformylglycinamidine synthase (FGAR amidotransferase)(Pfas)	RG	Mus musculus
Q60953	promyelocytic leukemia(Pml)	RG	Mus musculus
Q60972	retinoblastoma binding protein 4(Rbbp4)	RG	Mus musculus
Q61335	B cell receptor associated protein 31(Bcap31)	RG	Mus musculus
Q61398	procollagen C-endopeptidase enhancer protein(Pcolce)	RG	Mus musculus
Q61655	DEAD (Asp-Glu-Ala-Asp) box polypeptide 19a(Ddx19a)	RG	Mus musculus
Q62093	serine/arginine-rich splicing factor 2(Srsf2)	RG	Mus musculus
Q62348	translin(Tsn)	RG	Mus musculus
Q62418	drebrin-like(Dbnl)	RG	Mus musculus
Q64511	topoisomerase (DNA) II beta(Top2b)	RG	Mus musculus
Q69ZN7	myoferlin(Myof)	RG	Mus musculus
Q6NV72	cDNA sequence BC068281(BC068281)	RG	Mus musculus
Q6PDQ2	chromodomain helicase DNA binding protein 4(Chd4)	RG	Mus musculus
Q6PGH2	hematological and neurological expressed 1-like(Hn1l)	RG	Mus musculus
Q8BFY6	penta-EF hand domain containing 1(Pef1)	RG	Mus musculus
Q8BH04	phosphoenolpyruvate carboxykinase 2 (mitochondrial)(Pck2)	RG	Mus musculus
Q8BL97	serine/arginine-rich splicing factor 7(Srsf7)	RG	Mus musculus
Q8BNU0	armadillo repeat containing 6(Armc6)	RG	Mus musculus
Q8C052	microtubule-associated protein 1S(Map1s)	RG	Mus musculus
Q8C166	copine I(Cpne1)	RG	Mus musculus
Q8C2E7	RIKEN cDNA E430025E21 gene(E430025E21Rik)	RG	Mus musculus
Q8CAQ8	inner membrane protein, mitochondrial(Immt)	RG	Mus musculus
Q8CHP8	phosphoglycolate phosphatase(Pgp)	RG	Mus musculus
Q8K411	pitrilysin metallepetidase 1(Pitrm1)	RG	Mus musculus
Q8R1B4	eukaryotic translation initiation factor 3, subunit C(Eif3c)	RG	Mus musculus
Q8R422	CD109 antigen(Cd109)	RG	Mus musculus
Q8VDF2	ubiquitin-like, containing PHD and RING finger domains, 1(Uhrf1)	RG	Mus musculus
Q8VDP6	CDP-diacylglycerol--inositol 3-phosphatidyltransferase (phosphatidylinositol synthase)(Cdipt)	RG	Mus musculus
Q8VE37	regulator of chromosome condensation 1(Rcc1)	RG	Mus musculus
Q8VEH3	ADP-ribosylation factor-like 8A(Arl8a)	RG	Mus musculus
Q91YE6	importin 9(Ipo9)	RG	Mus musculus
Q91YI0	argininosuccinate lyase(Asl)	RG	Mus musculus
Q922J9	fatty acyl CoA reductase 1(Far1)	RG	Mus musculus
Q9CQE8	RIKEN cDNA 2700060E02 gene(2700060E02Rik)	RG	Mus musculus
Q9CQM9	glutaredoxin 3(Glrx3)	RG	Mus musculus
Q9CQR2	ribosomal protein S21(Rps21)	RG	Mus musculus
Q9CQT1	methylthioribose-1-phosphate isomerase 1(Mri1)	RG	Mus musculus
Q9CSN1	SNW domain containing 1(Snw1)	RG	Mus musculus
Q9CWW6	protein (peptidyl-prolyl cis/trans isomerase) NIMA-interacting, 4 (parvulin)(Pin4)	RG	Mus musculus
Q9CZD3	glycyl-tRNA synthetase(Gars)	RG	Mus musculus
Q9CZR8	Ts translation elongation factor, mitochondrial(Tsfm)	RG	Mus musculus
Q9D6Z1	NOP56 ribonucleoprotein(Nop56)	RG	Mus musculus
Q9D7N9	adipocyte plasma membrane associated protein(Apmap)	RG	Mus musculus
Q9D7S7	ribosomal protein L22 like 1(Rpl22l1)	RG	Mus musculus
Q9D7S9	charged multivesicular body protein 5(Chmp5)	RG	Mus musculus
Q9D8W5	proteasome (prosome, macropain) 26S subunit, non-ATPase, 12(Psmd12)	RG	Mus musculus
Q9DB15	mitochondrial ribosomal protein L12(Mrpl12)	RG	Mus musculus
Q9DBS1	transmembrane protein 43(Tmem43)	RG	Mus musculus
Q9ER81	torsin A interacting protein 2(Tor1aip2)	RG	Mus musculus
Q9ERU9	RAN binding protein 2(Ranbp2)	RG	Mus musculus
Q9JJ28	flightless I actin binding protein(Flii)	RG	Mus musculus
Q9JLJ2	aldehyde dehydrogenase 9, subfamily A1(Aldh9a1)	RG	Mus musculus
Q9QX47	Son DNA binding protein(Son)	RG	Mus musculus
Q9QXT0	canopy FGF signaling regulator 2(Cnpy2)	RG	Mus musculus
Q9QYR9	acyl-CoA thioesterase 2(Acot2)	RG	Mus musculus
Q9R112	sulfide quinone reductase-like (yeast)(Sqrdl)	RG	Mus musculus
Q9R1P4	proteasome (prosome, macropain) subunit, alpha type 1(Psma1)	RG	Mus musculus
Q9WV02	RNA binding motif protein, X chromosome(Rbmx)	RG	Mus musculus
Q9WVE8	protein kinase C and casein kinase substrate in neurons 2(Pacsin2)	RG	Mus musculus
Q9Z1R2	BCL2-associated athanogene 6(Bag6)	RG	Mus musculus
Q9Z204	heterogeneous nuclear ribonucleoprotein C(Hnrnpc)	RG	Mus musculus
Q9Z2I8	succinate-Coenzyme A ligase, GDP-forming, beta subunit(Suclg2)	RG	Mus musculus
Q9Z2I9	succinate-Coenzyme A ligase, ADP-forming, beta subunit(Sucla2)	RG	Mus musculus
Q9Z2X1	heterogeneous nuclear ribonucleoprotein F(Hnrnpf)	RG	Mus musculus

## Sheet: +LIV_DOWN_LP-UP_Pathway_p<.05
Table S2- Gene used Fig.6 DAVID pathway anaylsis and resulting pathyways with p<0.05 benjamini score
Category	Term	Count	%	PValue	Genes	List Total	Pop Hits	Pop Total	Fold Enrichment	Bonferroni	Benjamini
GOTERM_MF_DIRECT	GO:0031492~nucleosomal DNA binding	7	5.64516	2.96857e-07	Q9Z204, Q8VE37, P68433, P52927, Q6PDQ2, Q60972, P84228	118	41	17446	25.2422	8.93499e-05	4.46759e-05
GOTERM_CC_DIRECT	GO:0005681~spliceosomal complex	9	7.25806	1.98831e-06	P62315, Q9Z204, O35841, Q62093, Q9WV02, O08583, P62307, Q9CSN1, Q9Z2X1	122	136	19662	10.6653	0.000489005	8.15175e-05
GOTERM_CC_DIRECT	GO:0071013~catalytic step 2 spliceosome	6	4.83871	0.00031765	P62315, Q9Z204, Q9WV02, P62307, Q9CSN1, Q9Z2X1	122	96	19662	10.0727	0.0751784	0.00864623
GOTERM_BP_DIRECT	GO:0008380~RNA splicing	11	8.87097	5.09361e-06	P62315, Q9Z204, Q62093, Q9WV02, O08583, Q9QX47, P28659, Q8BL97, P62307, Q9CSN1, Q9Z2X1	122	241	18082	6.76491	0.00339168	0.00339168
GOTERM_CC_DIRECT	GO:0030529~intracellular ribonucleoprotein complex	12	9.67742	4.64959e-06	P62315, Q9Z204, P35550, Q9WV02, Q9CQR2, Q9DB15, Q9D7S7, P62307, Q9Z2X1, O70133, P62274, Q9D6Z1	122	320	19662	6.04365	0.00114315	0.000163387
GOTERM_BP_DIRECT	GO:0006397~mRNA processing	11	8.87097	6.15849e-05	P62315, Q9Z204, Q62093, Q9WV02, O08583, Q9QX47, P28659, Q8BL97, P62307, Q9CSN1, Q9Z2X1	122	322	18082	5.06318	0.0402461	0.0203297
GOTERM_MF_DIRECT	GO:0003723~RNA binding	20	16.129	1.01889e-06	Q62093, O08583, Q9QX47, P62307, Q9Z2X1, P54823, O70133, Q8R1B4, Q62348, P35550, Q9Z204, P62315, Q9WV02, Q61655, O54724, O08795, P28659, Q8BL97, Q9ERU9, Q9CQE8	118	780	17446	3.79096	0.000306639	0.000102223
GOTERM_CC_DIRECT	GO:0005739~mitochondrion	25	20.1613	0.00011391	Q9CZR8, P47791, Q9DB15, Q61335, Q8K411, P54116, P61222, Q9QYR9, Q9R112, Q9JLJ2, O35129, Q8CAQ8, Q9Z2I8, Q8BH04, P43024, P54823, P70404, P16125, Q07417, Q9CZD3, O54724, Q9ERU9, Q9Z2I9, P85094, P03930	122	1721	19662	2.34114	0.0276345	0.00349681
GOTERM_MF_DIRECT	GO:0000166~nucleotide binding	28	22.5806	0.000159775	P97310, P30285, Q9Z2I8, Q62093, Q8BH04, O08583, Q01320, P55264, Q6PDQ2, P70404, Q9Z2X1, P54823, P97479, O70133, P61079, Q8VEH3, Q9CZD3, P61222, Q64511, Q5SUR0, Q9Z204, Q9WV02, Q61655, Q8C166, P47758, P28659, Q8BL97, Q9Z2I9	118	1936	17446	2.13829	0.0469578	0.011952
UP_KEYWORDS	Spliceosome	7	5.64516	4.30813e-05	P62315, Q9Z204, Q9WV02, O08583, P62307, Q9CSN1, Q9Z2X1	124	117	22680	10.9429	0.00832311	0.000696253
UP_KEYWORDS	mRNA splicing	11	8.87097	7.70003e-07	P62315, Q9Z204, Q62093, Q9WV02, O08583, Q9QX47, P28659, Q8BL97, P62307, Q9CSN1, Q9Z2X1	124	240	22680	8.38306	0.000149369	1.86724e-05
UP_KEYWORDS	mRNA processing	11	8.87097	6.94817e-06	P62315, Q9Z204, Q62093, Q9WV02, O08583, Q9QX47, P28659, Q8BL97, P62307, Q9CSN1, Q9Z2X1	124	307	22680	6.55354	0.00134704	0.000149761
UP_KEYWORDS	Ribonucleoprotein	11	8.87097	7.14881e-06	P62315, Q9Z204, P35550, Q9WV02, Q9CQR2, Q9DB15, Q9D7S7, P62307, Q9Z2X1, P62274, Q9D6Z1	124	308	22680	6.53226	0.00138591	0.000138678
UP_KEYWORDS	RNA-binding	17	13.7097	1.66773e-07	Q62093, O08583, Q9QX47, P62307, Q9Z2X1, P54823, O70133, Q62348, P35550, Q9Z204, Q61655, Q9WV02, O54724, P28659, Q8BL97, Q9ERU9, Q9CQE8	124	601	22680	5.17364	3.23533e-05	4.62197e-06
UP_KEYWORDS	Transit peptide	13	10.4839	2.20409e-05	Q9CZR8, Q8CAQ8, Q9Z2I8, Q8BH04, P47791, Q9DB15, Q8K411, P43024, P70404, Q07417, Q9QYR9, Q9R112, Q9Z2I9	124	510	22680	4.66224	0.00426686	0.000388651
UP_KEYWORDS	Protein transport	11	8.87097	0.0012054	Q61655, O70493, Q9D7S9, Q61335, O54692, O70492, Q8C2E7, Q91YE6, O08547, O35643, Q9ERU9	124	577	22680	3.48689	0.208629	0.0165745
UP_KEYWORDS	Mitochondrion	18	14.5161	5.79156e-05	Q9CZR8, Q8CAQ8, O35129, Q9Z2I8, Q8BH04, P47791, Q9DB15, P43024, Q8K411, P70404, Q07417, Q9CZD3, P61222, O54724, Q9QYR9, Q9R112, Q9Z2I9, P03930	124	1058	22680	3.11178	0.0111731	0.000863931
UP_KEYWORDS	Nucleotide-binding	20	16.129	0.00285134	P97310, P30285, Q9Z2I8, Q8BH04, Q01320, P55264, Q6PDQ2, P54823, P70404, O70133, P97479, P61079, Q8VEH3, Q9CZD3, P61222, Q64511, Q5SUR0, Q61655, P47758, Q9Z2I9	124	1754	22680	2.08556	0.425324	0.0340294
UP_KEYWORDS	Transport	21	16.9355	0.00307355	P04117, O70493, O08583, Q62418, Q61335, O54692, O70492, Q91YE6, O35643, Q9Z1R2, P97479, Q61655, P24668, Q9D7S9, Q8C2E7, Q8BL97, Q31125, O08547, P11404, Q9ERU9, P03930	124	1901	22680	2.0205	0.449643	0.0345188

[truncated: 6 more sheets: +LIV_UP_Unique_Genes, +LIV_UP_Unique_Pathway_p<.05, +LIV_UP_LP-DOWN_Genes , +LIV_UP_LP-DOWN_Pathway_p<.05, +LIV_UP_LP-UP_Genes, +LIV_UP_LP-UP_Pathway_p<.05]
