# Supplementary material for: Low Intensity Vibrations Augment Mesenchymal Stem Cell Proliferation and Differentiation Capacity during in vitro Expansion
Source: Sci Rep. 2020 Jun 10;10:9369. doi: 10.1038/s41598-020-66055-0 (PMC7286897; doi:10.1038/s41598-020-66055-0)
Supplement: Supplementary file 2 — Supplementary Information Table S3. [file 41598_2020_66055_MOESM2_ESM.xlsx]

## Sheet: SummaryOverlap
Table S3. Proteins that were changed ±25 % or more in LP or LP+LIV groups when compared to P6
Accession	Description	# Amino Acid	Normalized PSMs			Average	Normalized PSMs			Average	Normalized PSMs			Average
			P6-1	P6-2	P6-3		LP-1	LP-2	LP-3		LP+LIV-1	LP+LIV-2	LP+LIV-3
P60710	Actin, cytoplasmic 1 OS=Mus musculus OX=10090 GN=Actb PE=1 SV=1 - [ACTB_MOUSE]	375	512.177	302.019	350.712	388.303	385.885	343.133	424.141	384.387	425.602	324.074	297.105	348.927
P16858	Glyceraldehyde-3-phosphate dehydrogenase OS=Mus musculus OX=10090 GN=Gapdh PE=1 SV=2 - [G3P_MOUSE]	333	286.844	156.056	173.008	205.303	197.414	169.648	206.75	191.27	219.729	180.312	193.233	197.758
P17182	Alpha-enolase OS=Mus musculus OX=10090 GN=Eno1 PE=1 SV=3 - [ENOA_MOUSE]	434	245.418	253.882	272.428	257.243	214.61	269.44	320.766	268.272	271.857	358.187	309.326	313.123
P20152	Vimentin OS=Mus musculus OX=10090 GN=Vim PE=1 SV=3 - [VIME_MOUSE]	466	176.375	351.708	356.192	294.758	315.724	366.93	352.691	345.115	148.466	386.615	375.773	303.618
P10126	Elongation factor 1-alpha 1 OS=Mus musculus OX=10090 GN=Eef1a1 PE=1 SV=3 - [EF1A1_MOUSE]	462	173.864	141.304	147.957	154.375	145.137	156.598	202.189	167.975	191.356	211.176	153.517	185.35
P52480	Pyruvate kinase PKM OS=Mus musculus OX=10090 GN=Pkm PE=1 SV=4 - [KPYM_MOUSE]	531	150.64	101.708	111.946	121.431	102.49	106.701	121.618	110.27	151.105	155.945	141.297	149.449
P58252	Elongation factor 2 OS=Mus musculus OX=10090 GN=Eef2 PE=1 SV=2 - [EF2_MOUSE]	858	139.342	101.708	109.598	116.883	157.518	103.631	139.86	133.67	110.855	132.391	108.455	117.234
Q8VDD5	Myosin-9 OS=Mus musculus OX=10090 GN=Myh9 PE=1 SV=4 - [MYH9_MOUSE]	1960	139.342	163.043	178.488	160.291	154.767	162.739	166.464	161.323	140.548	125.081	126.785	130.805
Q8BTM8	Filamin-A OS=Mus musculus OX=10090 GN=Flna PE=1 SV=5 - [FLNA_MOUSE]	2647	126.789	116.46	115.078	119.442	82.5423	92.1164	99.5743	91.411	101.617	73.0994	81.7231	85.4797
P68369	Tubulin alpha-1A chain OS=Mus musculus OX=10090 GN=Tuba1a PE=1 SV=1 - [TBA1A_MOUSE]	451	106.076	82.2981	81.4154	89.9298	74.9759	71.3902	76.7711	74.3791	67.9644	64.9773	60.3376	64.4264
P99024	Tubulin beta-5 chain OS=Mus musculus OX=10090 GN=Tubb5 PE=1 SV=1 - [TBB5_MOUSE]	444	96.0331	95.4969	97.855	96.4617	85.2937	79.0666	82.8519	82.4041	81.1613	82.846	84.7781	82.9285
P08113	Endoplasmin OS=Mus musculus OX=10090 GN=Hsp90b1 PE=1 SV=2 - [ENPL_MOUSE]	802	92.2671	90.0621	82.1982	88.1758	57.7796	80.6018	79.0514	72.4776	76.5424	82.0338	70.2666	76.2809
Q80X90	Filamin-B OS=Mus musculus OX=10090 GN=Flnb PE=1 SV=3 - [FLNB_MOUSE]	2602	85.9905	61.3354	59.4959	68.9406	57.0918	36.8465	40.2858	44.7414	48.1689	39.7986	39.7159	42.5611
P63017	Heat shock cognate 71 kDa protein OS=Mus musculus OX=10090 GN=Hspa8 PE=1 SV=1 - [HSP7C_MOUSE]	646	85.3628	83.0745	87.6781	85.3718	107.305	92.884	110.976	103.722	86.4401	105.588	100.053	97.3605
P20029	Endoplasmic reticulum chaperone BiP OS=Mus musculus OX=10090 GN=Hspa5 PE=1 SV=3 - [BIP_MOUSE]	655	82.2245	100.155	116.643	99.6743	84.6059	102.863	119.337	102.269	75.8825	131.579	118.384	108.615
P11499	Heat shock protein HSP 90-beta OS=Mus musculus OX=10090 GN=Hsp90ab1 PE=1 SV=3 - [HS90B_MOUSE]	724	79.7138	112.578	119.775	104.022	95.6115	127.428	134.539	119.193	116.793	139.701	131.368	129.287
P63038	60 kDa heat shock protein, mitochondrial OS=Mus musculus OX=10090 GN=Hspd1 PE=1 SV=1 - [CH60_MOUSE]	573	78.4584	93.1677	90.8095	87.4785	61.2189	88.2782	86.6525	78.7165	133.949	87.7193	119.911	113.86
P09103	Protein disulfide-isomerase OS=Mus musculus OX=10090 GN=P4hb PE=1 SV=2 - [PDIA1_MOUSE]	509	77.8308	59.0062	58.713	65.1833	65.346	63.7138	61.5689	63.5429	72.5833	70.6628	70.2666	71.1709
P09411	Phosphoglycerate kinase 1 OS=Mus musculus OX=10090 GN=Pgk1 PE=1 SV=4 - [PGK1_MOUSE]	417	76.5754	88.5093	88.4609	84.5152	92.1722	77.5313	98.8142	89.5059	79.1818	144.574	113.801	112.519
P06151	L-lactate dehydrogenase A chain OS=Mus musculus OX=10090 GN=Ldha PE=1 SV=3 - [LDHA_MOUSE]	332	72.8094	64.441	63.4101	66.8868	61.9067	56.8051	63.0891	60.6003	71.9235	80.4094	81.7231	78.0186
P05064	Fructose-bisphosphate aldolase A OS=Mus musculus OX=10090 GN=Aldoa PE=1 SV=2 - [ALDOA_MOUSE]	364	69.0434	47.3602	44.6219	53.6752	24.7627	33.776	39.5257	32.6881	52.128	43.8596	38.1883	44.7253
Q7TPR4	Alpha-actinin-1 OS=Mus musculus OX=10090 GN=Actn1 PE=1 SV=1 - [ACTN1_MOUSE]	892	67.7881	74.5342	64.9757	69.0993	59.1553	50.664	38.7656	49.5283	44.2098	21.1176	22.1492	29.1589
P07901	Heat shock protein HSP 90-alpha OS=Mus musculus OX=10090 GN=Hsp90aa1 PE=1 SV=4 - [HS90A_MOUSE]	733	61.5114	67.5466	77.5012	68.8531	63.9703	72.9255	78.2913	71.729	77.8621	83.6582	81.7231	81.0811
P84228	Histone H3.2 OS=Mus musculus OX=10090 GN=Hist1h3b PE=1 SV=2 - [H32_MOUSE]	136	60.8838	20.9627	27.3994	36.4153	82.5423	28.4025	25.8437	45.5962	38.931	39.7986	23.6768	34.1355
P18760	Cofilin-1 OS=Mus musculus OX=10090 GN=Cfl1 PE=1 SV=3 - [COF1_MOUSE]	166	59.0008	37.2671	39.142	45.1366	50.9011	30.7055	37.2454	39.6173	59.3863	41.423	32.0782	44.2959
P26039	Talin-1 OS=Mus musculus OX=10090 GN=Tln1 PE=1 SV=2 - [TLN1_MOUSE]	2541	58.3731	53.5714	55.5817	55.8421	44.7104	44.5229	44.8465	44.6933	58.0666	34.9253	33.6057	42.1992
P16045	Galectin-1 OS=Mus musculus OX=10090 GN=Lgals1 PE=1 SV=3 - [LEG1_MOUSE]	135	55.2347	44.2547	32.8793	44.1229	40.5833	38.3818	38.7656	39.2436	66.6447	31.6764	32.0782	43.4664
P57780	Alpha-actinin-4 OS=Mus musculus OX=10090 GN=Actn4 PE=1 SV=1 - [ACTN4_MOUSE]	912	54.6071	55.1242	45.4047	51.712	48.1497	50.664	43.3262	47.38	42.8901	29.2398	25.9681	32.6993
P26041	Moesin OS=Mus musculus OX=10090 GN=Msn PE=1 SV=3 - [MOES_MOUSE]	577	52.7241	46.5839	42.2734	47.1938	46.774	47.5935	52.4476	48.9383	48.8288	41.423	34.3695	41.5404
P10107	Annexin A1 OS=Mus musculus OX=10090 GN=Anxa1 PE=1 SV=2 - [ANXA1_MOUSE]	346	52.0964	63.6646	60.2787	58.6799	36.4562	52.1993	44.8465	44.5006	44.8697	52.794	49.6448	49.1029
Q922F4	Tubulin beta-6 chain OS=Mus musculus OX=10090 GN=Tubb6 PE=1 SV=1 - [TBB6_MOUSE]	447	47.7027	45.0311	47.7532	46.829	40.5833	37.6142	34.965	37.7208	40.2507	38.1741	42.7709	40.3986
P56480	ATP synthase subunit beta, mitochondrial OS=Mus musculus OX=10090 GN=Atp5f1b PE=1 SV=2 - [ATPB_MOUSE]	529	46.4474	58.2298	57.1473	53.9415	44.7104	59.8756	44.0863	49.5575	42.8901	51.9818	68.739	54.537
P19324	Serpin H1 OS=Mus musculus OX=10090 GN=Serpinh1 PE=1 SV=3 - [SERPH_MOUSE]	417	45.8197	52.795	51.6674	50.0941	38.5197	45.2906	38.0055	40.6053	41.5704	38.1741	35.1333	38.2926
P27773	Protein disulfide-isomerase A3 OS=Mus musculus OX=10090 GN=Pdia3 PE=1 SV=2 - [PDIA3_MOUSE]	505	43.3091	49.6894	47.7532	46.9173	33.7048	35.3113	40.2858	36.434	34.3121	36.5497	38.1883	36.3501
P60843	Eukaryotic initiation factor 4A-I OS=Mus musculus OX=10090 GN=Eif4a1 PE=1 SV=1 - [IF4A1_MOUSE]	406	41.4261	25.6211	34.445	33.8307	44.7104	30.7055	34.2049	36.5403	36.2917	43.8596	45.826	41.9924
P07356	Annexin A2 OS=Mus musculus OX=10090 GN=Anxa2 PE=1 SV=2 - [ANXA2_MOUSE]	339	40.1707	42.7019	43.0562	41.9763	35.0805	41.4524	41.0459	39.1929	38.931	46.2963	45.826	43.6845
Q64727	Vinculin OS=Mus musculus OX=10090 GN=Vcl PE=1 SV=4 - [VINC_MOUSE]	1066	37.0324	43.4783	36.0106	38.8404	30.9534	21.4938	24.3235	25.5902	32.9924	19.4932	19.0942	23.8599
Q68FD5	Clathrin heavy chain 1 OS=Mus musculus OX=10090 GN=Cltc PE=1 SV=3 - [CLH1_MOUSE]	1675	35.7771	32.6087	32.0964	33.4941	32.3291	29.9378	26.6038	29.6236	29.6932	27.6153	31.3144	29.541
P50543	Protein S100-A11 OS=Mus musculus OX=10090 GN=S100a11 PE=1 SV=1 - [S10AB_MOUSE]	98	35.1494	27.9503	32.8793	31.993	46.0861	39.1495	49.4071	44.8809	35.6318	34.1131	39.7159	36.4869
P62962	Profilin-1 OS=Mus musculus OX=10090 GN=Pfn1 PE=1 SV=2 - [PROF1_MOUSE]	140	35.1494	25.6211	23.4852	28.0852	28.202	25.332	22.8033	25.4457	25.7341	26.8031	24.4405	25.6592
Q9DBJ1	Phosphoglycerate mutase 1 OS=Mus musculus OX=10090 GN=Pgam1 PE=1 SV=3 - [PGAM1_MOUSE]	254	34.5217	31.8323	34.445	33.5997	24.7627	33.0084	29.6443	29.1384	37.6113	38.9864	36.6608	37.7528
P14211	Calreticulin OS=Mus musculus OX=10090 GN=Calr PE=1 SV=1 - [CALR_MOUSE]	416	32.011	26.3975	26.6166	28.3417	25.4505	26.8673	26.6038	26.3072	29.0333	24.3665	32.842	28.7473
Q03265	ATP synthase subunit alpha, mitochondrial OS=Mus musculus OX=10090 GN=Atp5f1a PE=1 SV=1 - [ATPA_MOUSE]	553	31.3834	39.5963	39.142	36.7072	32.3291	39.9171	34.2049	35.4837	28.3735	37.3619	42.0072	35.9142
Q9WVA4	Transgelin-2 OS=Mus musculus OX=10090 GN=Tagln2 PE=1 SV=4 - [TAGL2_MOUSE]	199	31.3834	43.4783	39.9248	38.2622	28.8898	29.9378	34.2049	31.0109	31.0129	30.8642	30.5507	30.8092
P40124	Adenylyl cyclase-associated protein 1 OS=Mus musculus OX=10090 GN=Cap1 PE=1 SV=4 - [CAP1_MOUSE]	474	30.7557	24.0683	28.1822	27.6688	30.2655	23.0291	31.1645	28.153	29.0333	21.9298	21.3855	24.1162
Q01853	Transitional endoplasmic reticulum ATPase OS=Mus musculus OX=10090 GN=Vcp PE=1 SV=4 - [TERA_MOUSE]	806	30.7557	41.1491	39.9248	37.2765	33.0169	37.6142	38.0055	36.2122	33.6523	48.7329	45.826	42.7371
P17742	Peptidyl-prolyl cis-trans isomerase A OS=Mus musculus OX=10090 GN=Ppia PE=1 SV=2 - [PPIA_MOUSE]	164	30.128	35.7143	32.8793	32.9072	29.5777	32.2407	34.2049	32.0078	27.0538	38.1741	34.3695	33.1991
P19096	Fatty acid synthase OS=Mus musculus OX=10090 GN=Fasn PE=1 SV=2 - [FAS_MOUSE]	2504	29.5004	21.7391	26.6166	25.952	33.7048	31.4731	33.4448	32.8742	45.5295	39.7986	37.4246	40.9176
P13020-2	Isoform 2 of Gelsolin OS=Mus musculus OX=10090 GN=Gsn - [GELS_MOUSE]	731	28.245	27.9503	31.3136	29.1697	39.8954	32.2407	29.6443	33.9268	28.3735	24.3665	23.6768	25.4722
Q02053	Ubiquitin-like modifier-activating enzyme 1 OS=Mus musculus OX=10090 GN=Uba1 PE=1 SV=1 - [UBA1_MOUSE]	1058	28.245	34.9379	36.0106	33.0645	28.8898	36.0789	32.6847	32.5511	34.3121	34.1131	37.4246	35.2832
P40142	Transketolase OS=Mus musculus OX=10090 GN=Tkt PE=1 SV=1 - [TKT_MOUSE]	623	27.6174	31.0559	33.6621	30.7785	24.0748	29.1702	23.5634	25.6028	32.3326	34.1131	29.7869	32.0775
P48036	Annexin A5 OS=Mus musculus OX=10090 GN=Anxa5 PE=1 SV=1 - [ANXA5_MOUSE]	319	27.6174	37.2671	28.1822	31.0222	28.8898	36.0789	26.6038	30.5242	32.9924	23.5543	29.7869	28.7779
P62754	40S ribosomal protein S6 OS=Mus musculus OX=10090 GN=Rps6 PE=1 SV=1 - [RS6_MOUSE]	249	27.6174	17.0807	25.0509	23.2497	37.144	23.0291	38.0055	32.7262	9.89772	56.8551	28.2594	31.6707
P80315	T-complex protein 1 subunit delta OS=Mus musculus OX=10090 GN=Cct4 PE=1 SV=3 - [TCPD_MOUSE]	539	26.9897	18.6335	17.2225	20.9486	15.1328	18.4233	25.8437	19.7999	19.1356	31.6764	22.1492	24.3204
Q9D8N0	Elongation factor 1-gamma OS=Mus musculus OX=10090 GN=Eef1g PE=1 SV=3 - [EF1G_MOUSE]	437	26.9897	20.1863	18.0053	21.7271	18.572	22.2615	20.523	20.4521	25.7341	17.0565	15.2753	19.3553
P58771-2	Isoform 2 of Tropomyosin alpha-1 chain OS=Mus musculus OX=10090 GN=Tpm1 - [TPM1_MOUSE]	284	26.362	27.1739	28.9651	27.5003	22.0113	22.2615	19.0027	21.0918	19.1356	17.0565	19.0942	18.4288
Q6IRU2	Tropomyosin alpha-4 chain OS=Mus musculus OX=10090 GN=Tpm4 PE=1 SV=3 - [TPM4_MOUSE]	248	26.362	24.0683	21.9195	24.1166	23.387	22.2615	19.0027	21.5504	24.4144	12.9955	16.8029	18.0709
Q9R0P3	S-formylglutathione hydrolase OS=Mus musculus OX=10090 GN=Esd PE=1 SV=1 - [ESTD_MOUSE]	282	26.362	24.0683	27.3994	25.9433	24.7627	23.7967	21.2831	23.2808	31.0129	32.4886	28.2594	30.587
P17751	Triosephosphate isomerase OS=Mus musculus OX=10090 GN=Tpi1 PE=1 SV=4 - [TPIS_MOUSE]	299	25.1067	31.8323	34.445	30.4613	23.387	29.9378	32.6847	28.6698	25.7341	34.9253	27.4956	29.385
P63101	14-3-3 protein zeta/delta OS=Mus musculus OX=10090 GN=Ywhaz PE=1 SV=1 - [1433Z_MOUSE]	245	25.1067	28.7267	24.268	26.0338	29.5777	31.4731	27.3639	29.4716	31.0129	32.4886	34.3695	32.6237
Q01768	Nucleoside diphosphate kinase B OS=Mus musculus OX=10090 GN=Nme2 PE=1 SV=1 - [NDKB_MOUSE]	152	24.479	26.3975	23.4852	24.7873	27.5141	28.4025	24.3235	26.7467	29.0333	31.6764	25.9681	28.8926
Q9JHU4	Cytoplasmic dynein 1 heavy chain 1 OS=Mus musculus OX=10090 GN=Dync1h1 PE=1 SV=2 - [DYHC1_MOUSE]	4644	24.479	20.1863	21.1367	21.934	17.8842	13.0498	16.7224	15.8855	18.4758	14.6199	12.984	15.3599
P09405	Nucleolin OS=Mus musculus OX=10090 GN=Ncl PE=1 SV=2 - [NUCL_MOUSE]	707	23.8514	31.0559	30.5308	28.4793	38.5197	36.8465	34.965	36.7771	20.4553	35.7375	32.842	29.6783
P51881	ADP/ATP translocase 2 OS=Mus musculus OX=10090 GN=Slc25a5 PE=1 SV=3 - [ADT2_MOUSE]	298	23.8514	20.1863	18.7882	20.942	22.0113	26.0996	22.0432	23.3847	18.4758	25.1787	27.4956	23.7167
P11276	Fibronectin OS=Mus musculus OX=10090 GN=Fn1 PE=1 SV=4 - [FINC_MOUSE]	2477	23.2237	45.8075	44.6219	37.8843	17.1963	31.4731	23.5634	24.0776	10.5576	22.742	31.3144	21.538
P80314	T-complex protein 1 subunit beta OS=Mus musculus OX=10090 GN=Cct2 PE=1 SV=4 - [TCPB_MOUSE]	535	23.2237	19.4099	17.2225	19.952	17.8842	17.6556	25.0836	20.2078	27.7136	26.8031	25.9681	26.8283
P70168	Importin subunit beta-1 OS=Mus musculus OX=10090 GN=Kpnb1 PE=1 SV=2 - [IMB1_MOUSE]	876	22.596	15.528	15.6568	17.9269	21.3234	12.2822	16.7224	16.776	22.4348	14.6199	16.0391	17.6979
Q78PY7	Staphylococcal nuclease domain-containing protein 1 OS=Mus musculus OX=10090 GN=Snd1 PE=1 SV=1 - [SND1_MOUSE]	910	22.596	24.8447	20.3538	22.5982	22.6991	26.0996	21.2831	23.3606	22.4348	17.8687	16.0391	18.7809
P08249	Malate dehydrogenase, mitochondrial OS=Mus musculus OX=10090 GN=Mdh2 PE=1 SV=3 - [MDHM_MOUSE]	338	21.9684	23.2919	21.1367	22.1323	20.6356	19.1909	19.7628	19.8631	20.4553	25.9909	29.0231	25.1564
P80316	T-complex protein 1 subunit epsilon OS=Mus musculus OX=10090 GN=Cct5 PE=1 SV=1 - [TCPE_MOUSE]	541	21.9684	17.0807	19.571	19.54	22.6991	22.2615	25.0836	23.3481	21.1151	27.6153	31.3144	26.6816
Q62261	Spectrin beta chain, non-erythrocytic 1 OS=Mus musculus OX=10090 GN=Sptbn1 PE=1 SV=2 - [SPTB2_MOUSE]	2363	21.9684	15.528	16.4396	17.9787	19.2599	12.2822	10.6415	14.0612	15.8364	10.5588	20.6217	15.6723
P14824	Annexin A6 OS=Mus musculus OX=10090 GN=Anxa6 PE=1 SV=3 - [ANXA6_MOUSE]	673	21.3407	24.8447	18.7882	21.6579	13.0692	13.0498	9.88142	12.0001	8.57803	1.62443	2.2913	4.16459
P61979	Heterogeneous nuclear ribonucleoprotein K OS=Mus musculus OX=10090 GN=Hnrnpk PE=1 SV=1 - [HNRPK_MOUSE]	463	21.3407	19.4099	21.1367	20.6291	16.5085	16.888	16.7224	16.7063	17.8159	17.8687	21.3855	19.0234
P62806	Histone H4 OS=Mus musculus OX=10090 GN=Hist1h4a PE=1 SV=2 - [H4_MOUSE]	103	21.3407	18.6335	18.0053	19.3265	24.0748	20.7262	14.4421	19.7477	24.4144	16.2443	17.5666	19.4084
Q61879	Myosin-10 OS=Mus musculus OX=10090 GN=Myh10 PE=1 SV=2 - [MYH10_MOUSE]	1976	21.3407	20.9627	24.268	22.1905	25.4505	23.7967	23.5634	24.2702	21.1151	14.6199	16.0391	17.258
Q61937	Nucleophosmin OS=Mus musculus OX=10090 GN=Npm1 PE=1 SV=1 - [NPM_MOUSE]	292	20.713	11.646	13.3083	15.2224	13.7571	16.1204	19.0027	16.2934	19.7954	20.3054	21.3855	20.4954
P61982	14-3-3 protein gamma OS=Mus musculus OX=10090 GN=Ywhag PE=1 SV=2 - [1433G_MOUSE]	247	20.0854	20.1863	18.7882	19.6866	15.1328	19.1909	19.7628	18.0288	17.1561	19.4932	19.8579	18.8357
Q60854	Serpin B6 OS=Mus musculus OX=10090 GN=Serpinb6 PE=1 SV=1 - [SPB6_MOUSE]	378	19.4577	16.3043	18.0053	17.9225	18.572	17.6556	17.4825	17.9034	15.8364	12.1832	11.4565	13.1587
Q99K85	Phosphoserine aminotransferase OS=Mus musculus OX=10090 GN=Psat1 PE=1 SV=1 - [SERC_MOUSE]	370	19.4577	14.7516	11.7426	15.3173	19.2599	19.1909	16.7224	18.3911	23.7545	9.74659	10.6927	14.7313
Q9JKF1	Ras GTPase-activating-like protein IQGAP1 OS=Mus musculus OX=10090 GN=Iqgap1 PE=1 SV=2 - [IQGA1_MOUSE]	1657	19.4577	13.9752	15.6568	16.3632	18.572	16.1204	15.9623	16.8849	17.8159	6.49773	6.8739	10.3958
P06745	Glucose-6-phosphate isomerase OS=Mus musculus OX=10090 GN=Gpi PE=1 SV=4 - [G6PI_MOUSE]	558	18.83	23.2919	23.4852	21.8691	14.4449	22.2615	18.2426	18.3163	25.0742	26.8031	23.6768	25.1847
P16110	Galectin-3 OS=Mus musculus OX=10090 GN=Lgals3 PE=1 SV=3 - [LEG3_MOUSE]	264	18.83	18.6335	14.874	17.4458	13.0692	13.8175	13.682	13.5229	25.7341	23.5543	22.1492	23.8125
P68040	Receptor of activated protein C kinase 1 OS=Mus musculus OX=10090 GN=Rack1 PE=1 SV=3 - [RACK1_MOUSE]	317	18.83	17.0807	15.6568	17.1892	20.6356	19.9585	19.0027	19.8656	19.7954	20.3054	18.3304	19.4771
P38647	Stress-70 protein, mitochondrial OS=Mus musculus OX=10090 GN=Hspa9 PE=1 SV=3 - [GRP75_MOUSE]	679	18.2024	19.4099	18.7882	18.8002	17.8842	18.4233	19.7628	18.6901	25.0742	21.9298	25.2043	24.0695
P48962	ADP/ATP translocase 1 OS=Mus musculus OX=10090 GN=Slc25a4 PE=1 SV=4 - [ADT1_MOUSE]	298	18.2024	15.528	12.5254	15.4186	18.572	19.9585	18.2426	18.9244	17.1561	21.9298	20.6217	19.9025
P11983	T-complex protein 1 subunit alpha OS=Mus musculus OX=10090 GN=Tcp1 PE=1 SV=3 - [TCPA_MOUSE]	556	17.5747	16.3043	23.4852	19.1214	18.572	29.9378	31.1645	26.5581	23.0947	33.3008	29.7869	28.7275
P61750	ADP-ribosylation factor 4 OS=Mus musculus OX=10090 GN=Arf4 PE=1 SV=2 - [ARF4_MOUSE]	180	17.5747	12.4224	10.9598	13.6523	12.3813	9.21164	9.12131	10.2381	16.4962	10.5588	9.92897	12.328
P62827	GTP-binding nuclear protein Ran OS=Mus musculus OX=10090 GN=Ran PE=1 SV=3 - [RAN_MOUSE]	216	17.5747	12.4224	7.04556	12.3475	16.5085	12.2822	17.4825	15.4244	16.4962	11.371	13.7478	13.8717
P80317	T-complex protein 1 subunit zeta OS=Mus musculus OX=10090 GN=Cct6a PE=1 SV=3 - [TCPZ_MOUSE]	531	17.5747	18.6335	23.4852	19.8978	22.6991	19.9585	24.3235	22.3271	22.4348	29.2398	25.9681	25.8809
P62259	14-3-3 protein epsilon OS=Mus musculus OX=10090 GN=Ywhae PE=1 SV=1 - [1433E_MOUSE]	255	16.947	13.9752	10.9598	13.9606	18.572	15.3527	11.4016	15.1088	15.8364	14.6199	14.5116	14.9893
O70475	UDP-glucose 6-dehydrogenase OS=Mus musculus OX=10090 GN=Ugdh PE=1 SV=1 - [UGDH_MOUSE]	493	16.3194	15.528	15.6568	15.8347	16.5085	16.888	18.2426	17.213	14.5167	25.1787	24.4405	21.3786
O88342	WD repeat-containing protein 1 OS=Mus musculus OX=10090 GN=Wdr1 PE=1 SV=3 - [WDR1_MOUSE]	606	16.3194	19.4099	19.571	18.4334	14.4449	13.0498	10.6415	12.7121	16.4962	21.1176	18.3304	18.6481
P15532	Nucleoside diphosphate kinase A OS=Mus musculus OX=10090 GN=Nme1 PE=1 SV=1 - [NDKA_MOUSE]	152	16.3194	18.6335	20.3538	18.4356	24.0748	21.4938	19.0027	21.5238	21.1151	24.3665	20.6217	22.0344
P42932	T-complex protein 1 subunit theta OS=Mus musculus OX=10090 GN=Cct8 PE=1 SV=3 - [TCPQ_MOUSE]	548	16.3194	15.528	14.874	15.5738	12.3813	15.3527	17.4825	15.0722	20.4553	21.9298	18.3304	20.2385
Q61753	D-3-phosphoglycerate dehydrogenase OS=Mus musculus OX=10090 GN=Phgdh PE=1 SV=3 - [SERA_MOUSE]	533	16.3194	15.528	15.6568	15.8347	17.1963	22.2615	16.7224	18.7267	19.1356	21.1176	19.8579	20.037
Q7TPV4	Myb-binding protein 1A OS=Mus musculus OX=10090 GN=Mybbp1a PE=1 SV=2 - [MBB1A_MOUSE]	1344	16.3194	11.646	16.4396	14.8017	23.387	20.7262	23.5634	22.5589	13.197	21.9298	24.4405	19.8558
Q922R8	Protein disulfide-isomerase A6 OS=Mus musculus OX=10090 GN=Pdia6 PE=1 SV=3 - [PDIA6_MOUSE]	440	16.3194	17.8571	17.2225	17.133	15.1328	18.4233	12.9219	15.4926	15.1765	12.9955	12.984	13.7187
Q9CQV8-2	Isoform Short of 14-3-3 protein beta/alpha OS=Mus musculus OX=10090 GN=Ywhab - [1433B_MOUSE]	244	16.3194	20.1863	18.0053	18.1703	13.0692	17.6556	12.1618	14.2955	15.8364	8.93437	23.6768	16.1492
P14901	Heme oxygenase 1 OS=Mus musculus OX=10090 GN=Hmox1 PE=1 SV=1 - [HMOX1_MOUSE]	289	15.6917	10.0932	11.7426	12.5092	6.87853	7.67636	7.60109	7.38533	16.4962	8.12216	10.6927	11.7704
P58774-2	Isoform 2 of Tropomyosin beta chain OS=Mus musculus OX=10090 GN=Tpm2 - [TPM2_MOUSE]	284	15.6917	18.6335	20.3538	18.2264	11.6935	13.0498	12.9219	12.5551	9.89772	12.1832	11.4565	11.1792
Q61316	Heat shock 70 kDa protein 4 OS=Mus musculus OX=10090 GN=Hspa4 PE=1 SV=1 - [HSP74_MOUSE]	841	15.6917	16.3043	10.1769	14.0577	16.5085	15.3527	18.2426	16.7013	15.8364	17.0565	21.3855	18.0928
P17225	Polypyrimidine tract-binding protein 1 OS=Mus musculus OX=10090 GN=Ptbp1 PE=1 SV=2 - [PTBP1_MOUSE]	527	15.064	15.528	10.9598	13.8506	17.8842	20.7262	15.2022	17.9375	15.8364	16.2443	15.2753	15.7853
Q8BGQ7	Alanine--tRNA ligase, cytoplasmic OS=Mus musculus OX=10090 GN=Aars PE=1 SV=1 - [SYAC_MOUSE]	968	15.064	13.9752	13.3083	14.1158	27.5141	21.4938	22.0432	23.6837	28.3735	19.4932	19.0942	22.3203
Q8BMK4	Cytoskeleton-associated protein 4 OS=Mus musculus OX=10090 GN=Ckap4 PE=1 SV=2 - [CKAP4_MOUSE]	575	15.064	20.1863	15.6568	16.9691	15.1328	16.1204	15.2022	15.4851	9.89772	11.371	12.984	11.4176
P10853	Histone H2B type 1-F/J/L OS=Mus musculus OX=10090 GN=Hist1h2bf PE=1 SV=2 - [H2B1F_MOUSE]	126	14.4364	24.0683	21.9195	20.1414	17.1963	21.4938	27.3639	22.018	13.197	23.5543	22.1492	19.6335
P14148	60S ribosomal protein L7 OS=Mus musculus OX=10090 GN=Rpl7 PE=1 SV=2 - [RL7_MOUSE]	270	14.4364	13.1988	16.4396	14.6916	17.1963	19.1909	15.9623	17.4498	15.1765	17.0565	17.5666	16.5999
P63242	Eukaryotic translation initiation factor 5A-1 OS=Mus musculus OX=10090 GN=Eif5a PE=1 SV=2 - [IF5A1_MOUSE]	154	14.4364	13.1988	12.5254	13.3869	7.56638	9.97927	12.1618	9.90247	17.8159	9.74659	11.4565	13.0063
Q64523	Histone H2A type 2-C OS=Mus musculus OX=10090 GN=Hist2h2ac PE=1 SV=3 - [H2A2C_MOUSE]	129	14.4364	24.0683	36.0106	24.8384	22.6991	31.4731	22.0432	25.4051	18.4758	23.5543	22.1492	21.3931
Q8CGP6	Histone H2A type 1-H OS=Mus musculus OX=10090 GN=Hist1h2ah PE=1 SV=3 - [H2A1H_MOUSE]	128	14.4364	27.9503	31.3136	24.5668	22.0113	29.9378	26.6038	26.1843	18.4758	26.8031	22.913	22.7306
P21107-2	Isoform 2 of Tropomyosin alpha-3 chain OS=Mus musculus OX=10090 GN=Tpm3 - [TPM3_MOUSE]	248	13.8087	17.0807	18.7882	16.5592	14.4449	15.3527	15.2022	14.9999	15.8364	14.6199	16.8029	15.753
P62908	40S ribosomal protein S3 OS=Mus musculus OX=10090 GN=Rps3 PE=1 SV=1 - [RS3_MOUSE]	243	13.8087	13.1988	16.4396	14.4824	17.8842	19.9585	15.2022	17.6816	15.8364	15.4321	17.5666	16.2784
O08553	Dihydropyrimidinase-related protein 2 OS=Mus musculus OX=10090 GN=Dpysl2 PE=1 SV=2 - [DPYL2_MOUSE]	572	13.181	15.528	12.5254	13.7448	15.1328	11.5145	12.9219	13.1897	15.8364	9.74659	6.8739	10.8189
P14869	60S acidic ribosomal protein P0 OS=Mus musculus OX=10090 GN=Rplp0 PE=1 SV=3 - [RLA0_MOUSE]	317	13.181	12.4224	8.61124	11.4049	11.6935	11.5145	8.3612	10.5231	11.8773	8.93437	14.5116	11.7744
P29341	Polyadenylate-binding protein 1 OS=Mus musculus OX=10090 GN=Pabpc1 PE=1 SV=2 - [PABP1_MOUSE]	636	13.181	20.1863	18.7882	17.3852	19.2599	23.0291	23.5634	21.9508	17.8159	25.1787	22.913	21.9692
P35700	Peroxiredoxin-1 OS=Mus musculus OX=10090 GN=Prdx1 PE=1 SV=1 - [PRDX1_MOUSE]	199	13.181	19.4099	21.1367	17.9092	19.2599	23.7967	22.0432	21.6999	20.4553	25.9909	23.6768	23.3743
P47738	Aldehyde dehydrogenase, mitochondrial OS=Mus musculus OX=10090 GN=Aldh2 PE=1 SV=1 - [ALDH2_MOUSE]	519	13.181	11.646	8.61124	11.1461	17.8842	13.8175	12.9219	14.8745	27.0538	17.8687	19.0942	21.3389
P80318	T-complex protein 1 subunit gamma OS=Mus musculus OX=10090 GN=Cct3 PE=1 SV=1 - [TCPG_MOUSE]	545	13.181	15.528	18.7882	15.8324	15.1328	13.0498	16.7224	14.9683	15.8364	21.1176	19.8579	18.9373
P99029-2	Isoform Cytoplasmic+peroxisomal of Peroxiredoxin-5, mitochondrial OS=Mus musculus OX=10090 GN=Prdx5 - [PRDX5_MOUSE]	162	13.181	17.8571	17.2225	16.0869	11.6935	15.3527	12.9219	13.3227	11.8773	14.6199	19.0942	15.1971
Q08093	Calponin-2 OS=Mus musculus OX=10090 GN=Cnn2 PE=1 SV=1 - [CNN2_MOUSE]	305	13.181	16.3043	14.874	14.7864	15.1328	10.7469	12.9219	12.9338	9.23788	8.12216	10.6927	9.35092
Q6ZQ38	Cullin-associated NEDD8-dissociated protein 1 OS=Mus musculus OX=10090 GN=Cand1 PE=1 SV=2 - [CAND1_MOUSE]	1230	13.181	5.43478	7.04556	8.55379	19.9477	13.8175	6.08088	13.282	15.8364	8.12216	9.1652	11.0412
Q9DCD0	6-phosphogluconate dehydrogenase, decarboxylating OS=Mus musculus OX=10090 GN=Pgd PE=1 SV=3 - [6PGD_MOUSE]	483	13.181	14.7516	15.6568	14.5298	8.94208	13.0498	13.682	11.8913	17.1561	24.3665	21.3855	20.9693
P14206	40S ribosomal protein SA OS=Mus musculus OX=10090 GN=Rpsa PE=1 SV=4 - [RSSA_MOUSE]	295	12.5534	17.0807	14.874	14.836	14.4449	16.1204	18.2426	16.2693	15.1765	17.0565	14.5116	15.5815
P62702	40S ribosomal protein S4, X isoform OS=Mus musculus OX=10090 GN=Rps4x PE=1 SV=2 - [RS4X_MOUSE]	263	12.5534	15.528	19.571	15.8841	17.8842	20.7262	20.523	19.7111	12.5371	19.4932	20.6217	17.5507
P80313	T-complex protein 1 subunit eta OS=Mus musculus OX=10090 GN=Cct7 PE=1 SV=1 - [TCPH_MOUSE]	544	12.5534	13.9752	14.0911	13.5399	13.0692	15.3527	14.4421	14.288	15.8364	17.8687	23.6768	19.1273
Q3THE2	Myosin regulatory light chain 12B OS=Mus musculus OX=10090 GN=Myl12b PE=1 SV=2 - [ML12B_MOUSE]	172	12.5534	7.76398	9.39408	9.9038	8.25423	9.21164	6.84099	8.10228	9.89772	7.30994	6.11014	7.7726
Q61553	Fascin OS=Mus musculus OX=10090 GN=Fscn1 PE=1 SV=4 - [FSCN1_MOUSE]	493	12.5534	13.1988	10.1769	11.9763	12.3813	13.0498	12.9219	12.7843	9.23788	12.1832	9.92897	10.45
Q8VEK3-2	Isoform 2 of Heterogeneous nuclear ribonucleoprotein U OS=Mus musculus OX=10090 GN=Hnrnpu - [HNRPU_MOUSE]	793	12.5534	17.0807	22.7024	17.4455	17.1963	23.0291	20.523	20.2495	9.23788	21.1176	18.3304	16.2286
Q99K51	Plastin-3 OS=Mus musculus OX=10090 GN=Pls3 PE=1 SV=3 - [PLST_MOUSE]	630	12.5534	12.4224	12.5254	12.5004	8.94208	9.21164	10.6415	9.59842	9.89772	7.30994	9.1652	8.79096
Q9D8E6	60S ribosomal protein L4 OS=Mus musculus OX=10090 GN=Rpl4 PE=1 SV=3 - [RL4_MOUSE]	419	12.5534	20.1863	21.1367	17.9588	19.2599	19.9585	21.2831	20.1672	11.2174	21.9298	21.3855	18.1776
P27661	Histone H2AX OS=Mus musculus OX=10090 GN=H2afx PE=1 SV=2 - [H2AX_MOUSE]	143	11.9257	15.528	18.7882	15.4139	12.3813	18.4233	13.682	14.8289	11.8773	14.6199	12.2203	12.9058
P51150	Ras-related protein Rab-7a OS=Mus musculus OX=10090 GN=Rab7a PE=1 SV=2 - [RAB7A_MOUSE]	207	11.9257	9.31677	7.04556	9.42934	9.62994	9.97927	8.3612	9.32347	12.5371	6.49773	6.8739	8.63625
P68433	Histone H3.1 OS=Mus musculus OX=10090 GN=Hist1h3a PE=1 SV=2 - [H31_MOUSE]	136	11.9257	10.0932	9.39408	10.471	22.6991	9.97927	9.12131	13.9332	10.5576	10.5588	9.1652	10.0939
Q62465	Synaptic vesicle membrane protein VAT-1 homolog OS=Mus musculus OX=10090 GN=Vat1 PE=1 SV=3 - [VAT1_MOUSE]	406	11.9257	10.8696	9.39408	10.7298	6.87853	5.37346	7.60109	6.61769	7.91818	8.12216	10.6927	8.91102
Q91VI7	Ribonuclease inhibitor OS=Mus musculus OX=10090 GN=Rnh1 PE=1 SV=1 - [RINI_MOUSE]	456	11.9257	11.646	12.5254	12.0324	12.3813	11.5145	10.6415	11.5125	11.2174	5.68551	8.40144	8.43479
Q9QUR6	Prolyl endopeptidase OS=Mus musculus OX=10090 GN=Prep PE=1 SV=1 - [PPCE_MOUSE]	710	11.9257	1.5528	7.8284	7.10229	10.3178	6.14109	6.84099	7.76662	9.23788	7.30994	7.63767	8.06183
Q9R0Y5	Adenylate kinase isoenzyme 1 OS=Mus musculus OX=10090 GN=Ak1 PE=1 SV=1 - [KAD1_MOUSE]	194	11.9257	18.6335	14.0911	14.8834	10.3178	9.21164	6.84099	8.79014	10.5576	10.5588	6.8739	9.33009
Q9Z1Q9	Valine--tRNA ligase OS=Mus musculus OX=10090 GN=Vars PE=1 SV=1 - [SYVC_MOUSE]	1263	11.9257	11.646	15.6568	13.0761	24.7627	14.5851	15.9623	18.4367	23.0947	20.3054	18.3304	20.5768
P10639	Thioredoxin OS=Mus musculus OX=10090 GN=Txn PE=1 SV=3 - [THIO_MOUSE]	105	11.298	12.4224	20.3538	14.6914	20.6356	18.4233	28.124	22.3943	20.4553	30.8642	29.0231	26.7809
P29758	Ornithine aminotransferase, mitochondrial OS=Mus musculus OX=10090 GN=Oat PE=1 SV=1 - [OAT_MOUSE]	439	11.298	10.0932	7.8284	9.73986	9.62994	6.90873	3.80055	6.77974	10.5576	2.43665	4.5826	5.85894
P99027	60S acidic ribosomal protein P2 OS=Mus musculus OX=10090 GN=Rplp2 PE=1 SV=3 - [RLA2_MOUSE]	115	11.298	6.98758	8.61124	8.96561	9.62994	8.444	7.60109	8.55834	10.5576	10.5588	11.4565	10.8576
Q76MZ3	Serine/threonine-protein phosphatase 2A 65 kDa regulatory subunit A alpha isoform OS=Mus musculus OX=10090 GN=Ppp2r1a PE=1 SV=3 - [2AAA_MOUSE]	589	11.298	11.646	13.3083	12.0841	13.0692	10.7469	10.6415	11.4859	14.5167	8.12216	12.2203	11.6197
Q91ZX7	Prolow-density lipoprotein receptor-related protein 1 OS=Mus musculus OX=10090 GN=Lrp1 PE=1 SV=1 - [LRP1_MOUSE]	4545	11.298	10.0932	14.0911	11.8274	10.3178	6.90873	10.6415	9.28935	11.8773	11.371	9.92897	11.0591
Q99JY9	Actin-related protein 3 OS=Mus musculus OX=10090 GN=Actr3 PE=1 SV=3 - [ARP3_MOUSE]	418	11.298	9.31677	9.39408	10.003	8.25423	10.7469	9.88142	9.62752	9.23788	8.93437	9.1652	9.11248
Q9CWJ9	Bifunctional purine biosynthesis protein PURH OS=Mus musculus OX=10090 GN=Atic PE=1 SV=2 - [PUR9_MOUSE]	592	11.298	10.8696	9.39408	10.5206	13.7571	13.8175	11.4016	12.992	11.2174	10.5588	12.2203	11.3322
Q9Z1Q5	Chloride intracellular channel protein 1 OS=Mus musculus OX=10090 GN=Clic1 PE=1 SV=3 - [CLIC1_MOUSE]	241	11.298	10.0932	9.39408	10.2618	7.56638	10.7469	6.84099	8.38476	7.25833	6.49773	6.11014	6.62206
P10605	Cathepsin B OS=Mus musculus OX=10090 GN=Ctsb PE=1 SV=2 - [CATB_MOUSE]	339	10.6703	12.4224	10.1769	11.0899	8.94208	13.8175	12.1618	11.6404	10.5576	11.371	13.7478	11.8921
P28656	Nucleosome assembly protein 1-like 1 OS=Mus musculus OX=10090 GN=Nap1l1 PE=1 SV=2 - [NP1L1_MOUSE]	391	10.6703	14.7516	13.3083	12.9101	17.8842	14.5851	16.7224	16.3972	15.8364	16.2443	16.8029	16.2945
P35441	Thrombospondin-1 OS=Mus musculus OX=10090 GN=Thbs1 PE=1 SV=1 - [TSP1_MOUSE]	1170	10.6703	10.8696	10.9598	10.8332	3.43926	6.14109	4.56066	4.71367	8.57803	4.87329	5.34637	6.2659
Q60864	Stress-induced-phosphoprotein 1 OS=Mus musculus OX=10090 GN=Stip1 PE=1 SV=1 - [STIP1_MOUSE]	543	10.6703	6.98758	10.1769	9.27828	8.25423	13.8175	10.6415	10.9044	14.5167	9.74659	12.984	12.4158
Q922Q8	Leucine-rich repeat-containing protein 59 OS=Mus musculus OX=10090 GN=Lrrc59 PE=1 SV=1 - [LRC59_MOUSE]	307	10.6703	11.646	9.39408	10.5701	9.62994	11.5145	9.88142	10.342	7.91818	9.74659	9.92897	9.19791
Q9JMH6-2	Isoform 2 of Thioredoxin reductase 1, cytoplasmic OS=Mus musculus OX=10090 GN=Txnrd1 - [TRXR1_MOUSE]	499	10.6703	10.0932	9.39408	10.0525	11.0056	12.2822	11.4016	11.5632	12.5371	17.8687	13.7478	14.7179
Q9R0P5	Destrin OS=Mus musculus OX=10090 GN=Dstn PE=1 SV=3 - [DEST_MOUSE]	165	10.6703	11.646	10.1769	10.8311	7.56638	7.67636	7.60109	7.61461	6.59848	5.68551	4.5826	5.6222
P05202	Aspartate aminotransferase, mitochondrial OS=Mus musculus OX=10090 GN=Got2 PE=1 SV=1 - [AATM_MOUSE]	430	10.0427	6.98758	8.61124	8.54717	13.7571	13.0498	13.682	13.4963	11.2174	11.371	8.40144	10.33
P09055	Integrin beta-1 OS=Mus musculus OX=10090 GN=Itgb1 PE=1 SV=1 - [ITB1_MOUSE]	798	10.0427	10.8696	9.39408	10.1021	6.87853	8.444	11.4016	8.90806	9.23788	8.12216	12.984	10.1147
P12970	60S ribosomal protein L7a OS=Mus musculus OX=10090 GN=Rpl7a PE=1 SV=2 - [RL7A_MOUSE]	266	10.0427	16.3043	18.7882	15.0451	16.5085	22.2615	19.7628	19.5109	10.5576	21.1176	21.3855	17.6869
P17918	Proliferating cell nuclear antigen OS=Mus musculus OX=10090 GN=Pcna PE=1 SV=2 - [PCNA_MOUSE]	261	10.0427	10.8696	10.1769	10.3631	13.0692	10.7469	9.12131	10.9791	6.59848	10.5588	11.4565	9.53793
P35564	Calnexin OS=Mus musculus OX=10090 GN=Canx PE=1 SV=1 - [CALX_MOUSE]	591	10.0427	10.8696	9.39408	10.1021	11.0056	12.2822	6.08088	9.78957	13.8568	9.74659	12.2203	11.9412
P47962	60S ribosomal protein L5 OS=Mus musculus OX=10090 GN=Rpl5 PE=1 SV=3 - [RL5_MOUSE]	297	10.0427	16.3043	12.5254	12.9575	14.4449	13.8175	18.2426	15.5017	10.5576	16.2443	16.8029	14.5349
P50247	Adenosylhomocysteinase OS=Mus musculus OX=10090 GN=Ahcy PE=1 SV=3 - [SAHH_MOUSE]	432	10.0427	6.98758	7.04556	8.02527	10.3178	7.67636	9.12131	9.03849	7.91818	6.49773	7.63767	7.35119
P60229	Eukaryotic translation initiation factor 3 subunit E OS=Mus musculus OX=10090 GN=Eif3e PE=1 SV=1 - [EIF3E_MOUSE]	445	10.0427	2.32919	5.47988	5.95058	5.50282	5.37346	4.56066	5.14564	8.57803	6.49773	3.81883	6.2982
Q00612	Glucose-6-phosphate 1-dehydrogenase X OS=Mus musculus OX=10090 GN=G6pdx PE=1 SV=3 - [G6PD1_MOUSE]	515	10.0427	12.4224	7.8284	10.0978	4.81497	3.07055	5.32077	4.40209	12.5371	12.1832	11.4565	12.059
Q64433	10 kDa heat shock protein, mitochondrial OS=Mus musculus OX=10090 GN=Hspe1 PE=1 SV=2 - [CH10_MOUSE]	102	10.0427	8.54037	10.1769	9.58666	8.94208	7.67636	12.9219	9.84677	8.57803	8.93437	9.92897	9.14712
Q8BG05-2	Isoform 2 of Heterogeneous nuclear ribonucleoprotein A3 OS=Mus musculus OX=10090 GN=Hnrnpa3 - [ROA3_MOUSE]	357	10.0427	11.646	10.9598	10.8828	11.6935	16.1204	12.1618	13.3252	7.91818	12.9955	13.7478	11.5538
Q8R1F1	Niban-like protein 1 OS=Mus musculus OX=10090 GN=Fam129b PE=1 SV=2 - [NIBL1_MOUSE]	749	10.0427	3.88199	4.69704	6.20724	4.12712	1.53527	2.28033	2.64757	5.27879	0.812216	1.52753	2.53951
Q8VDM4	26S proteasome non-ATPase regulatory subunit 2 OS=Mus musculus OX=10090 GN=Psmd2 PE=1 SV=1 - [PSMD2_MOUSE]	908	10.0427	9.31677	7.8284	9.06262	14.4449	10.7469	8.3612	11.1843	11.8773	12.1832	12.984	12.3482
Q99PT1	Rho GDP-dissociation inhibitor 1 OS=Mus musculus OX=10090 GN=Arhgdia PE=1 SV=3 - [GDIR1_MOUSE]	204	10.0427	12.4224	9.39408	10.6197	12.3813	12.2822	12.1618	12.2751	11.8773	16.2443	9.92897	12.6835
Q9DBG6	Dolichyl-diphosphooligosaccharide--protein glycosyltransferase subunit 2 OS=Mus musculus OX=10090 GN=Rpn2 PE=1 SV=1 - [RPN2_MOUSE]	631	10.0427	8.54037	7.8284	8.80382	9.62994	7.67636	7.60109	8.30246	7.91818	6.49773	8.40144	7.60578
P0C0S6	Histone H2A.Z OS=Mus musculus OX=10090 GN=H2afz PE=1 SV=2 - [H2AZ_MOUSE]	128	9.41501	20.1863	15.6568	15.0861	16.5085	15.3527	16.7224	16.1945	11.8773	17.8687	18.3304	16.0255
P15864	Histone H1.2 OS=Mus musculus OX=10090 GN=Hist1h1c PE=1 SV=2 - [H12_MOUSE]	212	9.41501	16.3043	17.2225	14.3139	15.1328	17.6556	16.7224	16.5036	10.5576	18.681	15.2753	14.838
P42208	Septin-2 OS=Mus musculus OX=10090 GN=Sept2 PE=1 SV=2 - [SEPT2_MOUSE]	361	9.41501	6.98758	6.26272	7.5551	6.19067	6.14109	6.08088	6.13755	5.93863	4.06108	6.8739	5.62454
P62082	40S ribosomal protein S7 OS=Mus musculus OX=10090 GN=Rps7 PE=2 SV=1 - [RS7_MOUSE]	194	9.41501	11.646	10.1769	10.4126	11.0056	12.2822	12.1618	11.8165	9.89772	10.5588	12.984	11.1469
P68510	14-3-3 protein eta OS=Mus musculus OX=10090 GN=Ywhah PE=1 SV=2 - [1433F_MOUSE]	246	9.41501	10.8696	7.8284	9.37099	7.56638	8.444	7.60109	7.87049	9.23788	8.12216	9.92897	9.09633
Q61207	Prosaposin OS=Mus musculus OX=10090 GN=Psap PE=1 SV=2 - [SAP_MOUSE]	557	9.41501	8.54037	7.04556	8.33365	11.0056	8.444	8.3612	9.27028	8.57803	11.371	10.6927	10.2139
Q69ZN7	Myoferlin OS=Mus musculus OX=10090 GN=Myof PE=1 SV=2 - [MYOF_MOUSE]	2048	9.41501	9.31677	7.04556	8.59245	16.5085	14.5851	15.2022	15.4319	7.25833	5.68551	13.7478	8.89721
Q922D8	C-1-tetrahydrofolate synthase, cytoplasmic OS=Mus musculus OX=10090 GN=Mthfd1 PE=1 SV=4 - [C1TC_MOUSE]	935	9.41501	3.88199	4.69704	5.99801	11.0056	5.37346	3.04044	6.47318	13.197	4.06108	4.5826	7.28021
Q9D379	Epoxide hydrolase 1 OS=Mus musculus OX=10090 GN=Ephx1 PE=1 SV=2 - [HYEP_MOUSE]	455	9.41501	6.98758	6.26272	7.5551	7.56638	7.67636	4.56066	6.60113	7.91818	4.87329	6.11014	6.30054
O70251	Elongation factor 1-beta OS=Mus musculus OX=10090 GN=Eef1b PE=1 SV=5 - [EF1B_MOUSE]	225	8.78735	6.98758	7.04556	7.60683	8.25423	6.14109	6.08088	6.8254	7.91818	7.30994	8.40144	7.87652
P02301	Histone H3.3C OS=Mus musculus OX=10090 GN=H3f3c PE=3 SV=3 - [H3C_MOUSE]	136	8.78735	7.76398	9.39408	8.64847	13.7571	7.67636	7.60109	9.67817	7.25833	9.74659	8.40144	8.46879
P08003	Protein disulfide-isomerase A4 OS=Mus musculus OX=10090 GN=Pdia4 PE=1 SV=3 - [PDIA4_MOUSE]	638	8.78735	9.31677	6.26272	8.12228	4.81497	3.07055	3.80055	3.89535	11.2174	4.06108	3.81883	6.36578
P14131	40S ribosomal protein S16 OS=Mus musculus OX=10090 GN=Rps16 PE=1 SV=4 - [RS16_MOUSE]	146	8.78735	10.0932	11.7426	10.2077	11.0056	11.5145	12.1618	11.5606	9.89772	12.1832	11.4565	11.1792
P25444	40S ribosomal protein S2 OS=Mus musculus OX=10090 GN=Rps2 PE=1 SV=3 - [RS2_MOUSE]	293	8.78735	12.4224	14.0911	11.7669	12.3813	15.3527	11.4016	13.0452	8.57803	14.6199	16.0391	13.079
P26040	Ezrin OS=Mus musculus OX=10090 GN=Ezr PE=1 SV=3 - [EZRI_MOUSE]	586	8.78735	8.54037	7.04556	8.12443	8.94208	8.444	12.9219	10.1026	12.5371	9.74659	8.40144	10.2284
P31786	Acyl-CoA-binding protein OS=Mus musculus OX=10090 GN=Dbi PE=1 SV=2 - [ACBP_MOUSE]	87	8.78735	7.76398	8.61124	8.38752	6.87853	7.67636	8.3612	7.6387	8.57803	4.87329	7.63767	7.02966
P35979	60S ribosomal protein L12 OS=Mus musculus OX=10090 GN=Rpl12 PE=1 SV=2 - [RL12_MOUSE]	165	8.78735	9.31677	10.9598	9.68796	8.94208	11.5145	9.88142	10.1127	8.57803	9.74659	9.92897	9.41786
P60335	Poly(rC)-binding protein 1 OS=Mus musculus OX=10090 GN=Pcbp1 PE=1 SV=1 - [PCBP1_MOUSE]	356	8.78735	14.7516	10.1769	11.2386	12.3813	14.5851	16.7224	14.5629	11.8773	8.93437	13.7478	11.5198
P62137	Serine/threonine-protein phosphatase PP1-alpha catalytic subunit OS=Mus musculus OX=10090 GN=Ppp1ca PE=1 SV=1 - [PP1A_MOUSE]	330	8.78735	3.10559	6.26272	6.05189	8.25423	6.14109	4.56066	6.31866	5.93863	4.06108	3.05507	4.35159
P63276	40S ribosomal protein S17 OS=Mus musculus OX=10090 GN=Rps17 PE=1 SV=2 - [RS17_MOUSE]	135	8.78735	12.4224	12.5254	11.245	9.62994	11.5145	11.4016	10.8487	7.91818	12.1832	9.92897	10.0101
P70296	Phosphatidylethanolamine-binding protein 1 OS=Mus musculus OX=10090 GN=Pebp1 PE=1 SV=3 - [PEBP1_MOUSE]	187	8.78735	6.21118	6.26272	7.08708	7.56638	9.21164	6.08088	7.61963	9.89772	7.30994	5.34637	7.51801
Q8BMS1	Trifunctional enzyme subunit alpha, mitochondrial OS=Mus musculus OX=10090 GN=Hadha PE=1 SV=1 - [ECHA_MOUSE]	763	8.78735	5.43478	2.34852	5.52355	6.87853	5.37346	4.56066	5.60421	5.93863	8.12216	3.05507	5.70529
Q8JZQ9	Eukaryotic translation initiation factor 3 subunit B OS=Mus musculus OX=10090 GN=Eif3b PE=1 SV=1 - [EIF3B_MOUSE]	803	8.78735	6.98758	6.26272	7.34588	8.25423	9.21164	6.08088	7.84891	11.2174	8.12216	8.40144	9.247
Q99P72	Reticulon-4 OS=Mus musculus OX=10090 GN=Rtn4 PE=1 SV=2 - [RTN4_MOUSE]	1162	8.78735	5.43478	6.26272	6.82828	4.12712	5.37346	5.32077	4.94045	5.27879	4.87329	3.81883	4.65697
Q99PL5	Ribosome-binding protein 1 OS=Mus musculus OX=10090 GN=Rrbp1 PE=1 SV=2 - [RRBP1_MOUSE]	1605	8.78735	12.4224	14.0911	11.7669	5.50282	8.444	5.32077	6.42253	3.29924	6.49773	9.92897	6.57531
Q9CZU6	Citrate synthase, mitochondrial OS=Mus musculus OX=10090 GN=Cs PE=1 SV=1 - [CISY_MOUSE]	464	8.78735	10.8696	9.39408	9.68366	9.62994	8.444	10.6415	9.57182	6.59848	7.30994	12.2203	8.70956
O08529	Calpain-2 catalytic subunit OS=Mus musculus OX=10090 GN=Capn2 PE=1 SV=4 - [CAN2_MOUSE]	700	8.15968	7.76398	7.8284	7.91735	4.12712	4.60582	6.84099	5.19131	4.61894	3.24886	3.81883	3.89555
O09131	Glutathione S-transferase omega-1 OS=Mus musculus OX=10090 GN=Gsto1 PE=1 SV=2 - [GSTO1_MOUSE]	240	8.15968	5.43478	7.04556	6.88001	11.0056	9.21164	9.88142	10.0329	11.8773	12.9955	12.984	12.6189
P08752	Guanine nucleotide-binding protein G(i) subunit alpha-2 OS=Mus musculus OX=10090 GN=Gnai2 PE=1 SV=5 - [GNAI2_MOUSE]	355	8.15968	5.43478	6.26272	6.61906	3.43926	3.07055	5.32077	3.94352	5.93863	3.24886	1.52753	3.57168
P11440	Cyclin-dependent kinase 1 OS=Mus musculus OX=10090 GN=Cdk1 PE=1 SV=3 - [CDK1_MOUSE]	297	8.15968	1.5528	3.9142	4.54222	8.25423	6.14109	5.32077	6.57203	7.25833	7.30994	7.63767	7.40198
P12382	ATP-dependent 6-phosphofructokinase, liver type OS=Mus musculus OX=10090 GN=Pfkl PE=1 SV=4 - [PFKAL_MOUSE]	780	8.15968	4.65839	6.26272	6.36026	4.81497	2.30291	1.52022	2.87937	5.27879	3.24886	6.8739	5.13385
P18242	Cathepsin D OS=Mus musculus OX=10090 GN=Ctsd PE=1 SV=1 - [CATD_MOUSE]	410	8.15968	13.9752	10.1769	10.7706	11.0056	14.5851	12.9219	12.8375	11.2174	7.30994	8.40144	8.97627
P23116	Eukaryotic translation initiation factor 3 subunit A OS=Mus musculus OX=10090 GN=Eif3a PE=1 SV=5 - [EIF3A_MOUSE]	1344	8.15968	2.32919	5.47988	5.32292	5.50282	7.67636	7.60109	6.92676	9.89772	6.49773	6.8739	7.75645
P37889-2	Isoform 2 of Fibulin-2 OS=Mus musculus OX=10090 GN=Fbln2 - [FBLN2_MOUSE]	1174	8.15968	20.1863	15.6568	14.6676	6.19067	14.5851	10.6415	10.4724	5.93863	5.68551	8.40144	6.67519
P46935	E3 ubiquitin-protein ligase NEDD4 OS=Mus musculus OX=10090 GN=Nedd4 PE=1 SV=3 - [NEDD4_MOUSE]	887	8.15968	6.98758	6.26272	7.13666	6.19067	4.60582	6.08088	5.62579	8.57803	5.68551	5.34637	6.53664
P57776	Elongation factor 1-delta OS=Mus musculus OX=10090 GN=Eef1d PE=1 SV=3 - [EF1D_MOUSE]	281	8.15968	12.4224	12.5254	11.0358	9.62994	13.0498	13.682	12.1206	9.89772	18.681	12.984	13.8542
P62141	Serine/threonine-protein phosphatase PP1-beta catalytic subunit OS=Mus musculus OX=10090 GN=Ppp1cb PE=1 SV=3 - [PP1B_MOUSE]	327	8.15968	3.88199	7.04556	6.36241	8.94208	5.37346	4.56066	6.29206	5.93863	3.24886	3.05507	4.08085
P63028	Translationally-controlled tumor protein OS=Mus musculus OX=10090 GN=Tpt1 PE=1 SV=1 - [TCTP_MOUSE]	172	8.15968	11.646	14.0911	11.2989	8.94208	9.21164	11.4016	9.85179	11.8773	17.8687	13.7478	14.4979
P63158	High mobility group protein B1 OS=Mus musculus OX=10090 GN=Hmgb1 PE=1 SV=2 - [HMGB1_MOUSE]	215	8.15968	8.54037	6.26272	7.65426	10.3178	9.21164	9.88142	9.80362	7.91818	10.5588	8.40144	8.95947
P63323	40S ribosomal protein S12 OS=Mus musculus OX=10090 GN=Rps12 PE=1 SV=2 - [RS12_MOUSE]	132	8.15968	11.646	10.9598	10.2551	8.25423	12.2822	12.1618	10.8994	11.2174	13.8077	12.984	12.6697
Q3TW96	UDP-N-acetylhexosamine pyrophosphorylase-like protein 1 OS=Mus musculus OX=10090 GN=Uap1l1 PE=1 SV=1 - [UAP1L_MOUSE]	507	8.15968	5.43478	4.69704	6.09717	5.50282	6.14109	3.04044	4.89478	3.95909	4.87329	6.8739	5.23543
Q60865	Caprin-1 OS=Mus musculus OX=10090 GN=Caprin1 PE=1 SV=2 - [CAPR1_MOUSE]	707	8.15968	5.43478	4.69704	6.09717	6.19067	3.83818	5.32077	5.11654	5.93863	6.49773	6.11014	6.18217
Q62167	ATP-dependent RNA helicase DDX3X OS=Mus musculus OX=10090 GN=Ddx3x PE=1 SV=3 - [DDX3X_MOUSE]	662	8.15968	10.8696	10.1769	9.73539	8.25423	10.7469	13.682	10.8944	7.25833	12.9955	14.5116	11.5885
Q64133	Amine oxidase [flavin-containing] A OS=Mus musculus OX=10090 GN=Maoa PE=1 SV=3 - [AOFA_MOUSE]	526	8.15968	7.76398	5.47988	7.13451	9.62994	9.21164	10.6415	9.8277	9.23788	11.371	9.92897	10.1793
Q8VEM8	Phosphate carrier protein, mitochondrial OS=Mus musculus OX=10090 GN=Slc25a3 PE=1 SV=1 - [MPCP_MOUSE]	357	8.15968	7.76398	6.26272	7.39546	11.0056	9.21164	6.84099	9.01942	9.89772	9.74659	10.6927	10.1123
Q9CZD3	Glycine--tRNA ligase OS=Mus musculus OX=10090 GN=Gars PE=1 SV=1 - [GARS_MOUSE]	729	8.15968	10.0932	9.39408	9.21564	17.8842	13.8175	17.4825	16.3947	16.4962	8.93437	9.92897	11.7865
Q9CZN7-2	Isoform 2 of Serine hydroxymethyltransferase, mitochondrial OS=Mus musculus OX=10090 GN=Shmt2 - [GLYM_MOUSE]	501	8.15968	9.31677	8.61124	8.6959	15.1328	12.2822	13.682	13.699	17.1561	13.8077	12.984	14.6493
Q9D0F9	Phosphoglucomutase-1 OS=Mus musculus OX=10090 GN=Pgm1 PE=1 SV=4 - [PGM1_MOUSE]	562	8.15968	13.1988	9.39408	10.2508	7.56638	8.444	7.60109	7.87049	7.91818	14.6199	12.984	11.8407
Q9WU78	Programmed cell death 6-interacting protein OS=Mus musculus OX=10090 GN=Pdcd6ip PE=1 SV=3 - [PDC6I_MOUSE]	869	8.15968	8.54037	10.9598	9.21994	8.94208	10.7469	8.3612	9.35007	10.5576	7.30994	6.11014	7.99255
P06801	NADP-dependent malic enzyme OS=Mus musculus OX=10090 GN=Me1 PE=1 SV=2 - [MAOX_MOUSE]	572	7.53201	6.98758	7.04556	7.18838	3.43926	3.83818	3.04044	3.43929	6.59848	7.30994	4.5826	6.16368
P19157	Glutathione S-transferase P 1 OS=Mus musculus OX=10090 GN=Gstp1 PE=1 SV=2 - [GSTP1_MOUSE]	210	7.53201	9.31677	6.26272	7.70383	5.50282	9.21164	6.08088	6.93178	8.57803	8.93437	8.40144	8.63795
P24369	Peptidyl-prolyl cis-trans isomerase B OS=Mus musculus OX=10090 GN=Ppib PE=1 SV=2 - [PPIB_MOUSE]	216	7.53201	6.21118	5.47988	6.40769	4.81497	4.60582	4.56066	4.66048	5.27879	4.06108	6.11014	5.15
P27659	60S ribosomal protein L3 OS=Mus musculus OX=10090 GN=Rpl3 PE=1 SV=3 - [RL3_MOUSE]	403	7.53201	19.4099	22.7024	16.5481	14.4449	24.5644	25.0836	21.3643	10.5576	17.8687	23.6768	17.3677
P35505	Fumarylacetoacetase OS=Mus musculus OX=10090 GN=Fah PE=1 SV=2 - [FAAA_MOUSE]	419	7.53201	7.76398	5.47988	6.92529	10.3178	10.7469	8.3612	9.80863	7.91818	8.93437	5.34637	7.39964
P47757-2	Isoform 2 of F-actin-capping protein subunit beta OS=Mus musculus OX=10090 GN=Capzb - [CAPZB_MOUSE]	272	7.53201	9.31677	9.39408	8.74762	6.19067	9.21164	9.88142	8.42791	5.27879	8.93437	6.8739	7.02902
P47911	60S ribosomal protein L6 OS=Mus musculus OX=10090 GN=Rpl6 PE=1 SV=3 - [RL6_MOUSE]	296	7.53201	12.4224	14.0911	11.3485	10.3178	13.0498	12.9219	12.0965	9.23788	10.5588	13.7478	11.1815
P52293	Importin subunit alpha-1 OS=Mus musculus OX=10090 GN=Kpna2 PE=1 SV=2 - [IMA1_MOUSE]	529	7.53201	2.32919	3.13136	4.33085	7.56638	3.83818	3.80055	5.06837	6.59848	4.87329	6.11014	5.86064
P57776-2	Isoform 2 of Elongation factor 1-delta OS=Mus musculus OX=10090 GN=Eef1d - [EF1D_MOUSE]	257	7.53201	10.8696	10.9598	9.78711	8.25423	10.7469	11.4016	10.1343	9.23788	16.2443	10.6927	12.0583
P62242	40S ribosomal protein S8 OS=Mus musculus OX=10090 GN=Rps8 PE=1 SV=2 - [RS8_MOUSE]	208	7.53201	16.3043	13.3083	12.3815	14.4449	18.4233	14.4421	15.7701	6.59848	18.681	14.5116	13.2637
P62821	Ras-related protein Rab-1A OS=Mus musculus OX=10090 GN=Rab1A PE=1 SV=3 - [RAB1A_MOUSE]	205	7.53201	5.43478	4.69704	5.88794	4.12712	5.37346	8.3612	5.95392	5.93863	5.68551	5.34637	5.65684
P67778	Prohibitin OS=Mus musculus OX=10090 GN=Phb PE=1 SV=1 - [PHB_MOUSE]	272	7.53201	10.0932	5.47988	7.70169	8.94208	11.5145	9.12131	9.85931	7.25833	11.371	9.92897	9.51944
P97351	40S ribosomal protein S3a OS=Mus musculus OX=10090 GN=Rps3a PE=1 SV=3 - [RS3A_MOUSE]	264	7.53201	17.0807	16.4396	13.6841	13.0692	15.3527	18.2426	15.5549	10.5576	17.8687	17.5666	15.331
Q01730	Ras suppressor protein 1 OS=Mus musculus OX=10090 GN=Rsu1 PE=1 SV=3 - [RSU1_MOUSE]	277	7.53201	3.88199	6.26272	5.89224	5.50282	3.07055	5.32077	4.63138	4.61894	4.06108	3.05507	3.91169
Q61656	Probable ATP-dependent RNA helicase DDX5 OS=Mus musculus OX=10090 GN=Ddx5 PE=1 SV=2 - [DDX5_MOUSE]	614	7.53201	12.4224	11.7426	10.5657	14.4449	14.5851	13.682	14.2373	9.89772	18.681	12.984	13.8542
Q8C1B7-3	Isoform 3 of Septin-11 OS=Mus musculus OX=10090 GN=Sept11 - [SEP11_MOUSE]	425	7.53201	7.76398	6.26272	7.18624	5.50282	6.90873	3.80055	5.40403	3.95909	5.68551	8.40144	6.01535
Q8R081	Heterogeneous nuclear ribonucleoprotein L OS=Mus musculus OX=10090 GN=Hnrnpl PE=1 SV=2 - [HNRPL_MOUSE]	586	7.53201	15.528	10.9598	11.3399	14.4449	18.4233	12.1618	15.01	7.91818	12.1832	15.2753	11.7923
Q8VDJ3	Vigilin OS=Mus musculus OX=10090 GN=Hdlbp PE=1 SV=1 - [VIGLN_MOUSE]	1268	7.53201	9.31677	10.1769	9.00857	11.6935	6.90873	6.84099	8.48107	11.2174	8.12216	11.4565	10.2654
Q91YQ5	Dolichyl-diphosphooligosaccharide--protein glycosyltransferase subunit 1 OS=Mus musculus OX=10090 GN=Rpn1 PE=1 SV=1 - [RPN1_MOUSE]	608	7.53201	10.0932	11.7426	9.78926	5.50282	6.90873	7.60109	6.67088	7.91818	5.68551	6.11014	6.57127
Q920E5	Farnesyl pyrophosphate synthase OS=Mus musculus OX=10090 GN=Fdps PE=1 SV=1 - [FPPS_MOUSE]	353	7.53201	6.21118	3.9142	5.8858	0.687853	1.53527	0.760109	0.994412	4.61894	4.87329	2.2913	3.92784
Q9DB20	ATP synthase subunit O, mitochondrial OS=Mus musculus OX=10090 GN=Atp5o PE=1 SV=1 - [ATPO_MOUSE]	213	7.53201	5.43478	6.26272	6.40984	6.87853	5.37346	3.80055	5.35084	4.61894	6.49773	8.40144	6.50603
Q9DBG5	Perilipin-3 OS=Mus musculus OX=10090 GN=Plin3 PE=1 SV=1 - [PLIN3_MOUSE]	437	7.53201	5.43478	3.13136	5.36605	6.19067	4.60582	4.56066	5.11905	4.61894	2.43665	2.2913	3.11563
Q9ERK4	Exportin-2 OS=Mus musculus OX=10090 GN=Cse1l PE=1 SV=1 - [XPO2_MOUSE]	971	7.53201	4.65839	3.9142	5.3682	7.56638	3.83818	5.32077	5.57511	4.61894	6.49773	6.8739	5.99686
Q9WTQ5-2	Isoform 2 of A-kinase anchor protein 12 OS=Mus musculus OX=10090 GN=Akap12 - [AKA12_MOUSE]	1579	7.53201	4.65839	10.1769	7.45577	5.50282	4.60582	6.84099	5.64987	5.27879	2.43665	2.2913	3.33558
O35639	Annexin A3 OS=Mus musculus OX=10090 GN=Anxa3 PE=1 SV=4 - [ANXA3_MOUSE]	323	6.90434	10.0932	8.61124	8.53625	8.94208	7.67636	10.6415	9.08666	10.5576	10.5588	8.40144	9.83927
O70400	PDZ and LIM domain protein 1 OS=Mus musculus OX=10090 GN=Pdlim1 PE=1 SV=4 - [PDLI1_MOUSE]	327	6.90434	10.8696	11.7426	9.83884	6.87853	6.90873	9.12131	7.63619	9.23788	5.68551	6.8739	7.26576
P08030	Adenine phosphoribosyltransferase OS=Mus musculus OX=10090 GN=Aprt PE=1 SV=2 - [APT_MOUSE]	180	6.90434	6.21118	7.8284	6.98131	11.6935	11.5145	7.60109	10.2697	12.5371	12.1832	9.92897	11.5498
P26443	Glutamate dehydrogenase 1, mitochondrial OS=Mus musculus OX=10090 GN=Glud1 PE=1 SV=1 - [DHE3_MOUSE]	558	6.90434	5.43478	5.47988	5.93967	7.56638	3.83818	3.04044	4.815	8.57803	4.87329	6.8739	6.77507
P27046	Alpha-mannosidase 2 OS=Mus musculus OX=10090 GN=Man2a1 PE=1 SV=2 - [MA2A1_MOUSE]	1150	6.90434	3.88199	2.34852	4.37828	11.0056	6.14109	5.32077	7.48917	5.93863	3.24886	3.05507	4.08085
P30416	Peptidyl-prolyl cis-trans isomerase FKBP4 OS=Mus musculus OX=10090 GN=Fkbp4 PE=1 SV=5 - [FKBP4_MOUSE]	458	6.90434	6.21118	5.47988	6.19847	8.25423	8.444	7.60109	8.09978	5.93863	5.68551	6.8739	6.16602
P53996-2	Isoform 2 of Cellular nucleic acid-binding protein OS=Mus musculus OX=10090 GN=Cnbp - [CNBP_MOUSE]	170	6.90434	4.65839	4.69704	5.41992	6.19067	5.37346	6.84099	6.13504	7.25833	5.68551	2.2913	5.07838
P56399	Ubiquitin carboxyl-terminal hydrolase 5 OS=Mus musculus OX=10090 GN=Usp5 PE=1 SV=1 - [UBP5_MOUSE]	858	6.90434	5.43478	5.47988	5.93967	7.56638	6.14109	5.32077	6.34275	5.27879	4.06108	6.8739	5.40459
Q3U0V1	Far upstream element-binding protein 2 OS=Mus musculus OX=10090 GN=Khsrp PE=1 SV=2 - [FUBP2_MOUSE]	748	6.90434	4.65839	3.9142	5.15898	4.81497	4.60582	6.08088	5.16722	9.23788	6.49773	6.11014	7.28191
Q60817	Nascent polypeptide-associated complex subunit alpha OS=Mus musculus OX=10090 GN=Naca PE=1 SV=1 - [NACA_MOUSE]	215	6.90434	6.98758	6.26272	6.71821	10.3178	9.21164	8.3612	9.29688	7.91818	9.74659	10.6927	9.4525
Q61171	Peroxiredoxin-2 OS=Mus musculus OX=10090 GN=Prdx2 PE=1 SV=3 - [PRDX2_MOUSE]	198	6.90434	5.43478	8.61124	6.98346	11.0056	9.97927	7.60109	9.52867	10.5576	11.371	9.92897	10.6192
Q61699-2	Isoform HSP105-beta of Heat shock protein 105 kDa OS=Mus musculus OX=10090 GN=Hsph1 - [HS105_MOUSE]	814	6.90434	6.98758	4.69704	6.19632	9.62994	10.7469	10.6415	10.3395	11.2174	10.5588	9.1652	10.3138
Q62523	Zyxin OS=Mus musculus OX=10090 GN=Zyx PE=1 SV=2 - [ZYX_MOUSE]	564	6.90434	8.54037	9.39408	8.2796	5.50282	5.37346	5.32077	5.39901	7.25833	2.43665	3.81883	4.5046
Q64514-2	Isoform Short of Tripeptidyl-peptidase 2 OS=Mus musculus OX=10090 GN=Tpp2 - [TPP2_MOUSE]	1249	6.90434	3.10559	3.9142	4.64138	3.43926	4.60582	3.04044	3.69517	3.95909	2.43665	3.05507	3.15027
Q8CIE6	Coatomer subunit alpha OS=Mus musculus OX=10090 GN=Copa PE=1 SV=2 - [COPA_MOUSE]	1224	6.90434	5.43478	8.61124	6.98346	4.12712	5.37346	5.32077	4.94045	2.63939	6.49773	4.5826	4.57324
Q99LX0	Protein/nucleic acid deglycase DJ-1 OS=Mus musculus OX=10090 GN=Park7 PE=1 SV=1 - [PARK7_MOUSE]	189	6.90434	9.31677	8.61124	8.27745	9.62994	7.67636	8.3612	8.55583	6.59848	8.12216	12.984	9.23489
Q9DCN2-2	Isoform 2 of NADH-cytochrome b5 reductase 3 OS=Mus musculus OX=10090 GN=Cyb5r3 - [NB5R3_MOUSE]	278	6.90434	6.98758	6.26272	6.71821	8.94208	9.21164	6.84099	8.33157	11.2174	6.49773	7.63767	8.45094
Q9DCX2	ATP synthase subunit d, mitochondrial OS=Mus musculus OX=10090 GN=Atp5h PE=1 SV=3 - [ATP5H_MOUSE]	161	6.90434	5.43478	5.47988	5.93967	4.81497	3.07055	5.32077	4.40209	5.93863	6.49773	3.05507	5.16381
Q9R0E1	Procollagen-lysine,2-oxoglutarate 5-dioxygenase 3 OS=Mus musculus OX=10090 GN=Plod3 PE=1 SV=1 - [PLOD3_MOUSE]	741	6.90434	4.65839	7.8284	6.46371	2.75141	3.83818	2.28033	2.95664	3.29924	3.24886	2.2913	2.94647
Q9WVK4	EH domain-containing protein 1 OS=Mus musculus OX=10090 GN=Ehd1 PE=1 SV=1 - [EHD1_MOUSE]	534	6.90434	5.43478	6.26272	6.20062	5.50282	5.37346	6.84099	5.90575	7.91818	8.93437	8.40144	8.418
O88685	26S proteasome regulatory subunit 6A OS=Mus musculus OX=10090 GN=Psmc3 PE=1 SV=2 - [PRS6A_MOUSE]	442	6.27668	8.54037	7.04556	7.28754	9.62994	4.60582	7.60109	7.27895	9.23788	8.93437	9.1652	9.11248
O89086	RNA-binding protein 3 OS=Mus musculus OX=10090 GN=Rbm3 PE=1 SV=1 - [RBM3_MOUSE]	153	6.27668	6.21118	6.26272	6.25019	5.50282	6.90873	5.32077	5.91077	7.25833	8.93437	6.11014	7.43428
P11688	Integrin alpha-5 OS=Mus musculus OX=10090 GN=Itga5 PE=1 SV=3 - [ITA5_MOUSE]	1053	6.27668	5.43478	4.69704	5.4695	1.37571	1.53527	0.760109	1.2237	3.29924	3.24886	3.81883	3.45565
P14733	Lamin-B1 OS=Mus musculus OX=10090 GN=Lmnb1 PE=1 SV=3 - [LMNB1_MOUSE]	588	6.27668	6.21118	10.1769	7.55493	4.12712	5.37346	8.3612	5.95392	3.95909	4.87329	6.8739	5.23543
P17427	AP-2 complex subunit alpha-2 OS=Mus musculus OX=10090 GN=Ap2a2 PE=1 SV=2 - [AP2A2_MOUSE]	938	6.27668	6.98758	4.69704	5.9871	3.43926	5.37346	4.56066	4.45779	5.27879	4.06108	6.11014	5.15
P35980	60S ribosomal protein L18 OS=Mus musculus OX=10090 GN=Rpl18 PE=1 SV=3 - [RL18_MOUSE]	188	6.27668	6.21118	6.26272	6.25019	6.87853	6.14109	4.56066	5.86009	5.27879	7.30994	6.11014	6.23295
P43274	Histone H1.4 OS=Mus musculus OX=10090 GN=Hist1h1e PE=1 SV=2 - [H14_MOUSE]	219	6.27668	13.1988	13.3083	10.9279	14.4449	16.1204	14.4421	15.0024	9.23788	15.4321	14.5116	13.0605
P54775	26S proteasome regulatory subunit 6B OS=Mus musculus OX=10090 GN=Psmc4 PE=1 SV=2 - [PRS6B_MOUSE]	418	6.27668	4.65839	6.26272	5.73259	6.87853	8.444	7.60109	7.64121	7.25833	8.12216	6.8739	7.41813
P62270	40S ribosomal protein S18 OS=Mus musculus OX=10090 GN=Rps18 PE=1 SV=3 - [RS18_MOUSE]	152	6.27668	10.8696	10.9598	9.36867	7.56638	9.97927	10.6415	9.39573	5.93863	15.4321	9.1652	10.1786
P62889	60S ribosomal protein L30 OS=Mus musculus OX=10090 GN=Rpl30 PE=1 SV=2 - [RL30_MOUSE]	115	6.27668	6.21118	6.26272	6.25019	7.56638	7.67636	7.60109	7.61461	4.61894	9.74659	7.63767	7.3344
Q3V3R1	Monofunctional C1-tetrahydrofolate synthase, mitochondrial OS=Mus musculus OX=10090 GN=Mthfd1l PE=1 SV=2 - [C1TM_MOUSE]	977	6.27668	6.98758	8.61124	7.29183	11.6935	6.90873	5.32077	7.97433	5.27879	7.30994	6.11014	6.23295
Q62159	Rho-related GTP-binding protein RhoC OS=Mus musculus OX=10090 GN=Rhoc PE=1 SV=2 - [RHOC_MOUSE]	193	6.27668	6.98758	6.26272	6.50899	7.56638	7.67636	6.08088	7.10787	7.25833	5.68551	6.11014	6.35133
Q6ZWX6	Eukaryotic translation initiation factor 2 subunit 1 OS=Mus musculus OX=10090 GN=Eif2s1 PE=1 SV=3 - [IF2A_MOUSE]	315	6.27668	6.21118	5.47988	5.98925	6.87853	8.444	6.08088	7.13447	7.91818	3.24886	4.5826	5.24988
Q8BHN3	Neutral alpha-glucosidase AB OS=Mus musculus OX=10090 GN=Ganab PE=1 SV=1 - [GANAB_MOUSE]	944	6.27668	4.65839	6.26272	5.73259	6.87853	5.37346	5.32077	5.85758	6.59848	6.49773	6.8739	6.6567
Q8BP47	Asparagine--tRNA ligase, cytoplasmic OS=Mus musculus OX=10090 GN=Nars PE=1 SV=2 - [SYNC_MOUSE]	559	6.27668	6.21118	7.04556	6.51114	6.87853	8.444	5.32077	6.8811	7.25833	6.49773	9.92897	7.89501
Q8CGC7	Bifunctional glutamate/proline--tRNA ligase OS=Mus musculus OX=10090 GN=Eprs PE=1 SV=4 - [SYEP_MOUSE]	1512	6.27668	10.0932	4.69704	7.02229	5.50282	6.14109	8.3612	6.66837	8.57803	8.12216	6.8739	7.85803
Q8R5J9	PRA1 family protein 3 OS=Mus musculus OX=10090 GN=Arl6ip5 PE=1 SV=2 - [PRAF3_MOUSE]	188	6.27668	3.88199	3.13136	4.43001	3.43926	3.07055	3.04044	3.18342	3.95909	4.87329	2.2913	3.70789
Q8VIJ6	Splicing factor, proline- and glutamine-rich OS=Mus musculus OX=10090 GN=Sfpq PE=1 SV=1 - [SFPQ_MOUSE]	699	6.27668	8.54037	10.9598	8.59227	8.25423	9.97927	9.88142	9.37164	3.95909	7.30994	9.92897	7.066
Q91W90	Thioredoxin domain-containing protein 5 OS=Mus musculus OX=10090 GN=Txndc5 PE=1 SV=2 - [TXND5_MOUSE]	417	6.27668	4.65839	3.9142	4.94975	3.43926	3.83818	3.04044	3.43929	3.95909	1.62443	3.05507	2.87953
Q99020	Heterogeneous nuclear ribonucleoprotein A/B OS=Mus musculus OX=10090 GN=Hnrnpab PE=1 SV=1 - [ROAA_MOUSE]	285	6.27668	8.54037	7.04556	7.28754	8.25423	6.90873	8.3612	7.84139	7.25833	8.93437	10.6927	8.96181
Q9CQ60	6-phosphogluconolactonase OS=Mus musculus OX=10090 GN=Pgls PE=1 SV=1 - [6PGL_MOUSE]	257	6.27668	4.65839	7.04556	5.99354	12.3813	8.444	9.88142	10.2356	11.8773	10.5588	6.11014	9.5154
Q9CVB6	Actin-related protein 2/3 complex subunit 2 OS=Mus musculus OX=10090 GN=Arpc2 PE=1 SV=3 - [ARPC2_MOUSE]	300	6.27668	1.5528	2.34852	3.39266	4.12712	1.53527	2.28033	2.64757	3.29924	4.06108	3.81883	3.72638
Q9CZX8	40S ribosomal protein S19 OS=Mus musculus OX=10090 GN=Rps19 PE=1 SV=3 - [RS19_MOUSE]	145	6.27668	6.21118	7.8284	6.77209	6.87853	10.7469	9.12131	8.91558	7.91818	8.93437	8.40144	8.418
Q9D0E1-2	Isoform 2 of Heterogeneous nuclear ribonucleoprotein M OS=Mus musculus OX=10090 GN=Hnrnpm - [HNRPM_MOUSE]	690	6.27668	16.3043	14.874	12.485	11.6935	15.3527	15.2022	14.0828	3.95909	13.8077	10.6927	9.4865
Q9DCH4	Eukaryotic translation initiation factor 3 subunit F OS=Mus musculus OX=10090 GN=Eif3f PE=1 SV=2 - [EIF3F_MOUSE]	361	6.27668	5.43478	6.26272	5.99139	7.56638	9.21164	5.32077	7.36626	3.95909	9.74659	9.92897	7.87822
Q9DCL9	Multifunctional protein ADE2 OS=Mus musculus OX=10090 GN=Paics PE=1 SV=4 - [PUR6_MOUSE]	425	6.27668	3.10559	4.69704	4.6931	6.19067	3.83818	6.84099	5.62328	6.59848	4.06108	6.8739	5.84449
Q9JIF7	Coatomer subunit beta OS=Mus musculus OX=10090 GN=Copb1 PE=1 SV=1 - [COPB_MOUSE]	953	6.27668	0.776398	3.13136	3.39481	4.81497	2.30291	3.04044	3.3861	2.63939	2.43665	0.763767	1.9466
Q9JIK5	Nucleolar RNA helicase 2 OS=Mus musculus OX=10090 GN=Ddx21 PE=1 SV=3 - [DDX21_MOUSE]	851	6.27668	6.21118	8.61124	7.03303	12.3813	10.7469	9.88142	11.0032	4.61894	12.1832	12.2203	9.67415
O88456	Calpain small subunit 1 OS=Mus musculus OX=10090 GN=Capns1 PE=1 SV=1 - [CPNS1_MOUSE]	269	5.64901	5.43478	5.47988	5.52122	5.50282	6.90873	6.08088	6.16414	3.29924	4.06108	3.81883	3.72638
P08228	Superoxide dismutase [Cu-Zn] OS=Mus musculus OX=10090 GN=Sod1 PE=1 SV=2 - [SODC_MOUSE]	154	5.64901	5.43478	3.9142	4.99933	4.81497	5.37346	5.32077	5.16973	5.93863	7.30994	8.40144	7.21667
P0DP26	Calmodulin-1 OS=Mus musculus OX=10090 GN=Calm1 PE=1 SV=1 - [CALM1_MOUSE]	149	5.64901	9.31677	9.39408	8.11995	9.62994	8.444	9.12131	9.06508	11.2174	8.93437	9.1652	9.77233
P14069	Protein S100-A6 OS=Mus musculus OX=10090 GN=S100a6 PE=1 SV=3 - [S10A6_MOUSE]	89	5.64901	14.7516	7.8284	9.40965	8.94208	11.5145	6.84099	9.0992	9.89772	6.49773	9.92897	8.77481
P26638	Serine--tRNA ligase, cytoplasmic OS=Mus musculus OX=10090 GN=Sars PE=1 SV=3 - [SYSC_MOUSE]	512	5.64901	2.32919	2.34852	3.44224	3.43926	1.53527	5.32077	3.43177	5.27879	5.68551	6.8739	5.94607
P46471	26S proteasome regulatory subunit 7 OS=Mus musculus OX=10090 GN=Psmc2 PE=1 SV=5 - [PRS7_MOUSE]	433	5.64901	5.43478	5.47988	5.52122	4.81497	3.83818	5.32077	4.65797	3.29924	5.68551	6.11014	5.03163
P47963	60S ribosomal protein L13 OS=Mus musculus OX=10090 GN=Rpl13 PE=1 SV=3 - [RL13_MOUSE]	211	5.64901	9.31677	9.39408	8.11995	9.62994	9.97927	10.6415	10.0836	6.59848	12.1832	12.2203	10.334
P51410	60S ribosomal protein L9 OS=Mus musculus OX=10090 GN=Rpl9 PE=2 SV=2 - [RL9_MOUSE]	192	5.64901	9.31677	9.39408	8.11995	9.62994	10.7469	9.88142	10.0861	5.93863	11.371	10.6927	9.33413
P61161	Actin-related protein 2 OS=Mus musculus OX=10090 GN=Actr2 PE=1 SV=1 - [ARP2_MOUSE]	394	5.64901	9.31677	5.47988	6.81522	5.50282	12.2822	3.80055	7.19518	4.61894	5.68551	6.8739	5.72612
P62192	26S proteasome regulatory subunit 4 OS=Mus musculus OX=10090 GN=Psmc1 PE=1 SV=1 - [PRS4_MOUSE]	440	5.64901	4.65839	3.9142	4.74053	3.43926	4.60582	3.80055	3.94854	5.27879	4.06108	3.05507	4.13164
P62830	60S ribosomal protein L23 OS=Mus musculus OX=10090 GN=Rpl23 PE=1 SV=1 - [RL23_MOUSE]	140	5.64901	9.31677	12.5254	9.16374	10.3178	12.2822	12.1618	11.5872	5.93863	12.1832	12.984	10.3686
P62843	40S ribosomal protein S15 OS=Mus musculus OX=10090 GN=Rps15 PE=1 SV=2 - [RS15_MOUSE]	145	5.64901	9.31677	9.39408	8.11995	8.94208	12.2822	9.88142	10.3686	7.91818	11.371	10.6927	9.99398
Q05816	Fatty acid-binding protein, epidermal OS=Mus musculus OX=10090 GN=Fabp5 PE=1 SV=3 - [FABP5_MOUSE]	135	5.64901	3.88199	5.47988	5.00363	3.43926	4.60582	4.56066	4.20191	5.27879	2.43665	2.2913	3.33558
Q60930	Voltage-dependent anion-selective channel protein 2 OS=Mus musculus OX=10090 GN=Vdac2 PE=1 SV=2 - [VDAC2_MOUSE]	295	5.64901	6.21118	6.26272	6.04097	5.50282	6.14109	4.56066	5.40152	6.59848	4.06108	6.8739	5.84449
Q60932-2	Isoform Mt-VDAC1 of Voltage-dependent anion-selective channel protein 1 OS=Mus musculus OX=10090 GN=Vdac1 - [VDAC1_MOUSE]	283	5.64901	8.54037	3.9142	6.03453	6.87853	8.444	7.60109	7.64121	5.27879	4.87329	8.40144	6.18451
Q64152-2	Isoform 2 of Transcription factor BTF3 OS=Mus musculus OX=10090 GN=Btf3 - [BTF3_MOUSE]	162	5.64901	3.10559	4.69704	4.48388	4.12712	4.60582	5.32077	4.68457	4.61894	5.68551	5.34637	5.21694
Q8BGD9	Eukaryotic translation initiation factor 4B OS=Mus musculus OX=10090 GN=Eif4b PE=1 SV=1 - [IF4B_MOUSE]	611	5.64901	4.65839	3.9142	4.74053	6.87853	8.444	6.08088	7.13447	7.25833	5.68551	10.6927	7.87886
Q8VDN2	Sodium/potassium-transporting ATPase subunit alpha-1 OS=Mus musculus OX=10090 GN=Atp1a1 PE=1 SV=1 - [AT1A1_MOUSE]	1023	5.64901	6.21118	4.69704	5.51908	5.50282	6.90873	4.56066	5.6574	5.93863	6.49773	6.8739	6.43675
Q91VC3	Eukaryotic initiation factor 4A-III OS=Mus musculus OX=10090 GN=Eif4a3 PE=1 SV=3 - [IF4A3_MOUSE]	411	5.64901	3.88199	3.9142	4.48173	4.81497	5.37346	4.56066	4.91636	4.61894	7.30994	5.34637	5.75842
Q91VR2	ATP synthase subunit gamma, mitochondrial OS=Mus musculus OX=10090 GN=Atp5f1c PE=1 SV=1 - [ATPG_MOUSE]	298	5.64901	7.76398	5.47988	6.29762	3.43926	4.60582	3.04044	3.69517	1.97954	5.68551	3.81883	3.82796
Q91VR5	ATP-dependent RNA helicase DDX1 OS=Mus musculus OX=10090 GN=Ddx1 PE=1 SV=1 - [DDX1_MOUSE]	740	5.64901	6.21118	6.26272	6.04097	5.50282	4.60582	5.32077	5.14314	3.95909	4.87329	6.8739	5.23543
Q921F2	TAR DNA-binding protein 43 OS=Mus musculus OX=10090 GN=Tardbp PE=1 SV=1 - [TADBP_MOUSE]	414	5.64901	6.98758	7.8284	6.82166	9.62994	8.444	13.682	10.5853	8.57803	11.371	9.92897	9.95934
Q922B2	Aspartate--tRNA ligase, cytoplasmic OS=Mus musculus OX=10090 GN=Dars PE=1 SV=2 - [SYDC_MOUSE]	501	5.64901	3.88199	3.9142	4.48173	4.12712	3.83818	3.80055	3.92195	2.63939	6.49773	3.05507	4.06406
Q99L47	Hsc70-interacting protein OS=Mus musculus OX=10090 GN=St13 PE=1 SV=1 - [F10A1_MOUSE]	371	5.64901	6.21118	5.47988	5.78002	8.25423	10.7469	9.12131	9.37415	8.57803	8.12216	7.63767	8.11262
Q9CPY7-2	Isoform 2 of Cytosol aminopeptidase OS=Mus musculus OX=10090 GN=Lap3 - [AMPL_MOUSE]	488	5.64901	3.88199	5.47988	5.00363	3.43926	2.30291	1.52022	2.4208	4.61894	3.24886	4.5826	4.15013
Q9CQM9	Glutaredoxin-3 OS=Mus musculus OX=10090 GN=Glrx3 PE=1 SV=1 - [GLRX3_MOUSE]	337	5.64901	5.43478	4.69704	5.26028	9.62994	7.67636	6.84099	8.04909	4.61894	3.24886	3.81883	3.89555
Q9CXW3	Calcyclin-binding protein OS=Mus musculus OX=10090 GN=Cacybp PE=1 SV=1 - [CYBP_MOUSE]	229	5.64901	3.10559	3.9142	4.22293	2.75141	3.07055	3.80055	3.2075	6.59848	6.49773	3.81883	5.63835
Q9D0I9	Arginine--tRNA ligase, cytoplasmic OS=Mus musculus OX=10090 GN=Rars PE=1 SV=2 - [SYRC_MOUSE]	660	5.64901	4.65839	6.26272	5.52337	5.50282	9.21164	7.60109	7.43852	5.27879	5.68551	10.6927	7.21901
Q9DAW9	Calponin-3 OS=Mus musculus OX=10090 GN=Cnn3 PE=1 SV=1 - [CNN3_MOUSE]	330	5.64901	6.98758	5.47988	6.03882	4.12712	3.07055	1.52022	2.90596	4.61894	2.43665	4.5826	3.8794
Q9EQH3	Vacuolar protein sorting-associated protein 35 OS=Mus musculus OX=10090 GN=Vps35 PE=1 SV=1 - [VPS35_MOUSE]	796	5.64901	5.43478	1.56568	4.21649	9.62994	4.60582	1.52022	5.25199	7.91818	4.87329	6.8739	6.55513
Q9QUI0	Transforming protein RhoA OS=Mus musculus OX=10090 GN=Rhoa PE=1 SV=1 - [RHOA_MOUSE]	193	5.64901	6.98758	5.47988	6.03882	6.19067	7.67636	6.84099	6.90267	7.91818	4.87329	6.11014	6.30054
Q9QZE5	Coatomer subunit gamma-1 OS=Mus musculus OX=10090 GN=Copg1 PE=1 SV=1 - [COPG1_MOUSE]	874	5.64901	3.88199	3.9142	4.48173	2.75141	3.83818	4.56066	3.71675	4.61894	5.68551	2.2913	4.19858
Q9Z110-2	Isoform Short of Delta-1-pyrroline-5-carboxylate synthase OS=Mus musculus OX=10090 GN=Aldh18a1 - [P5CS_MOUSE]	793	5.64901	3.88199	3.13136	4.22079	8.94208	5.37346	9.12131	7.81228	9.23788	7.30994	4.5826	7.04347
B2RQC6-2	Isoform 2 of CAD protein OS=Mus musculus OX=10090 GN=Cad - [PYR1_MOUSE]	2154	5.02134	4.65839	6.26272	5.31415	7.56638	4.60582	4.56066	5.57762	3.29924	4.87329	7.63767	5.27007
O08749	Dihydrolipoyl dehydrogenase, mitochondrial OS=Mus musculus OX=10090 GN=Dld PE=1 SV=2 - [DLDH_MOUSE]	509	5.02134	6.98758	4.69704	5.56865	4.81497	6.90873	3.80055	5.17475	4.61894	4.87329	7.63767	5.70997
O08810	116 kDa U5 small nuclear ribonucleoprotein component OS=Mus musculus OX=10090 GN=Eftud2 PE=1 SV=1 - [U5S1_MOUSE]	971	5.02134	4.65839	3.13136	4.27036	4.12712	4.60582	4.56066	4.4312	3.95909	3.24886	3.81883	3.6756
P02469	Laminin subunit beta-1 OS=Mus musculus OX=10090 GN=Lamb1 PE=1 SV=3 - [LAMB1_MOUSE]	1786	5.02134	2.32919	3.13136	3.49396	3.43926	4.60582	3.04044	3.69517	1.97954	2.43665	3.05507	2.49042
P11438	Lysosome-associated membrane glycoprotein 1 OS=Mus musculus OX=10090 GN=Lamp1 PE=1 SV=2 - [LAMP1_MOUSE]	406	5.02134	0.776398	0.78284	2.19353	2.06356	3.83818	1.52022	2.47399	3.95909	0.812216	1.52753	2.09961
P26231	Catenin alpha-1 OS=Mus musculus OX=10090 GN=Ctnna1 PE=1 SV=1 - [CTNA1_MOUSE]	906	5.02134	4.65839	1.56568	3.74847	5.50282	0.767636	4.56066	3.61037	3.29924	1.62443	3.05507	2.65958
P32067	Lupus La protein homolog OS=Mus musculus OX=10090 GN=Ssb PE=1 SV=1 - [LA_MOUSE]	415	5.02134	2.32919	4.69704	4.01586	4.81497	2.30291	3.80055	3.63947	1.3197	3.24886	3.05507	2.54121
P46638	Ras-related protein Rab-11B OS=Mus musculus OX=10090 GN=Rab11b PE=1 SV=3 - [RB11B_MOUSE]	218	5.02134	6.21118	5.47988	5.5708	4.81497	5.37346	6.08088	5.4231	5.93863	5.68551	5.34637	5.65684
P47754	F-actin-capping protein subunit alpha-2 OS=Mus musculus OX=10090 GN=Capza2 PE=1 SV=3 - [CAZA2_MOUSE]	286	5.02134	4.65839	3.9142	4.53131	4.81497	4.60582	3.80055	4.40711	4.61894	4.87329	3.05507	4.18243
P61089	Ubiquitin-conjugating enzyme E2 N OS=Mus musculus OX=10090 GN=Ube2n PE=1 SV=1 - [UBE2N_MOUSE]	152	5.02134	5.43478	5.47988	5.312	7.56638	3.83818	2.28033	4.56163	5.27879	4.87329	4.5826	4.91156
P62196	26S proteasome regulatory subunit 8 OS=Mus musculus OX=10090 GN=Psmc5 PE=1 SV=1 - [PRS8_MOUSE]	406	5.02134	3.88199	7.8284	5.57724	4.81497	3.83818	6.08088	4.91134	5.27879	6.49773	6.11014	5.96222
P62245	40S ribosomal protein S15a OS=Mus musculus OX=10090 GN=Rps15a PE=1 SV=2 - [RS15A_MOUSE]	130	5.02134	6.98758	4.69704	5.56865	6.19067	8.444	4.56066	6.39844	8.57803	5.68551	6.11014	6.79122
P62334	26S proteasome regulatory subunit 10B OS=Mus musculus OX=10090 GN=Psmc6 PE=1 SV=1 - [PRS10_MOUSE]	389	5.02134	6.98758	3.9142	5.30771	3.43926	6.90873	3.04044	4.46281	5.27879	6.49773	6.11014	5.96222
P62852	40S ribosomal protein S25 OS=Mus musculus OX=10090 GN=Rps25 PE=1 SV=1 - [RS25_MOUSE]	125	5.02134	6.98758	8.61124	6.87339	6.87853	6.14109	6.84099	6.6202	5.93863	8.93437	7.63767	7.50356
P70698	CTP synthase 1 OS=Mus musculus OX=10090 GN=Ctps1 PE=1 SV=2 - [PYRG1_MOUSE]	591	5.02134	4.65839	3.9142	4.53131	4.12712	3.07055	3.80055	3.66607	4.61894	6.49773	7.63767	6.25144
P97372	Proteasome activator complex subunit 2 OS=Mus musculus OX=10090 GN=Psme2 PE=1 SV=4 - [PSME2_MOUSE]	239	5.02134	6.21118	3.13136	4.78796	5.50282	3.83818	3.04044	4.12715	5.93863	4.06108	7.63767	5.87913
P97429	Annexin A4 OS=Mus musculus OX=10090 GN=Anxa4 PE=1 SV=4 - [ANXA4_MOUSE]	319	5.02134	4.65839	3.13136	4.27036	7.56638	6.14109	7.60109	7.10285	7.25833	4.87329	3.81883	5.31682
P97807-2	Isoform Cytoplasmic of Fumarate hydratase, mitochondrial OS=Mus musculus OX=10090 GN=Fh - [FUMH_MOUSE]	467	5.02134	2.32919	2.34852	3.23302	3.43926	3.83818	1.52022	2.93255	3.95909	3.24886	3.05507	3.42101
P97855	Ras GTPase-activating protein-binding protein 1 OS=Mus musculus OX=10090 GN=G3bp1 PE=1 SV=1 - [G3BP1_MOUSE]	465	5.02134	4.65839	5.47988	5.0532	4.12712	6.14109	3.04044	4.43621	5.93863	4.06108	8.40144	6.13372
Q6ZWV3	60S ribosomal protein L10 OS=Mus musculus OX=10090 GN=Rpl10 PE=1 SV=3 - [RL10_MOUSE]	214	5.02134	8.54037	11.7426	8.43477	7.56638	9.21164	10.6415	9.13985	4.61894	8.93437	11.4565	8.3366
Q78ZA7	Nucleosome assembly protein 1-like 4 OS=Mus musculus OX=10090 GN=Nap1l4 PE=1 SV=1 - [NP1L4_MOUSE]	375	5.02134	3.10559	3.9142	4.01371	5.50282	4.60582	5.32077	5.14314	4.61894	3.24886	6.11014	4.65931
Q8BFY9-2	Isoform 2 of Transportin-1 OS=Mus musculus OX=10090 GN=Tnpo1 - [TNPO1_MOUSE]	890	5.02134	3.10559	3.9142	4.01371	3.43926	3.07055	4.56066	3.69016	5.93863	6.49773	3.81883	5.4184
Q8BMJ2	Leucine--tRNA ligase, cytoplasmic OS=Mus musculus OX=10090 GN=Lars PE=1 SV=2 - [SYLC_MOUSE]	1178	5.02134	1.5528	5.47988	4.01801	6.19067	6.14109	3.80055	5.37744	5.93863	3.24886	6.8739	5.3538
Q8CIB5	Fermitin family homolog 2 OS=Mus musculus OX=10090 GN=Fermt2 PE=1 SV=1 - [FERM2_MOUSE]	680	5.02134	3.10559	5.47988	4.5356	2.75141	1.53527	0.760109	1.68226	2.63939	2.43665	2.2913	2.45578
Q9D0R2	Threonine--tRNA ligase, cytoplasmic OS=Mus musculus OX=10090 GN=Tars PE=1 SV=2 - [SYTC_MOUSE]	722	5.02134	5.43478	5.47988	5.312	5.50282	5.37346	7.60109	6.15912	5.27879	5.68551	5.34637	5.43689
Q9EQU5-2	Isoform 2 of Protein SET OS=Mus musculus OX=10090 GN=Set - [SET_MOUSE]	277	5.02134	4.65839	4.69704	4.79226	5.50282	5.37346	4.56066	5.14564	5.93863	4.06108	6.11014	5.36995
Q9JKR6	Hypoxia up-regulated protein 1 OS=Mus musculus OX=10090 GN=Hyou1 PE=1 SV=1 - [HYOU1_MOUSE]	999	5.02134	3.10559	2.34852	3.49182	2.06356	3.83818	2.28033	2.72736	3.95909	4.06108	5.34637	4.45551
Q9Z1N5	Spliceosome RNA helicase Ddx39b OS=Mus musculus OX=10090 GN=Ddx39b PE=1 SV=1 - [DX39B_MOUSE]	428	5.02134	3.88199	3.9142	4.27251	6.19067	4.60582	6.08088	5.62579	5.93863	3.24886	4.5826	4.59003
O08539-2	Isoform 2 of Myc box-dependent-interacting protein 1 OS=Mus musculus OX=10090 GN=Bin1 - [BIN1_MOUSE]	434	4.39367	4.65839	3.13136	4.06114	1.37571	3.83818	3.04044	2.75144	3.95909	0.812216	0.763767	1.84502
O09167	60S ribosomal protein L21 OS=Mus musculus OX=10090 GN=Rpl21 PE=1 SV=3 - [RL21_MOUSE]	160	4.39367	6.21118	7.8284	6.14442	6.19067	5.37346	6.84099	6.13504	4.61894	7.30994	6.8739	6.26759
O35887	Calumenin OS=Mus musculus OX=10090 GN=Calu PE=1 SV=1 - [CALU_MOUSE]	315	4.39367	3.10559	3.13136	3.54354	2.75141	3.07055	3.04044	2.95413	5.93863	0.812216	1.52753	2.75946
O55131	Septin-7 OS=Mus musculus OX=10090 GN=Sept7 PE=1 SV=1 - [SEPT7_MOUSE]	436	4.39367	4.65839	4.69704	4.58303	2.75141	3.83818	4.56066	3.71675	2.63939	4.87329	6.8739	4.79553
O55234	Proteasome subunit beta type-5 OS=Mus musculus OX=10090 GN=Psmb5 PE=1 SV=3 - [PSB5_MOUSE]	264	4.39367	3.88199	1.56568	3.28045	4.12712	3.07055	2.28033	3.15933	6.59848	1.62443	4.5826	4.26851
P00493	Hypoxanthine-guanine phosphoribosyltransferase OS=Mus musculus OX=10090 GN=Hprt1 PE=1 SV=3 - [HPRT_MOUSE]	218	4.39367	3.88199	5.47988	4.58518	8.25423	4.60582	3.80055	5.55353	5.27879	5.68551	7.63767	6.20065
P28653	Biglycan OS=Mus musculus OX=10090 GN=Bgn PE=1 SV=1 - [PGS1_MOUSE]	369	4.39367	1.5528	4.69704	3.54784	1.37571	3.07055	2.28033	2.24219	2.63939	3.24886	6.11014	3.99946
P34022	Ran-specific GTPase-activating protein OS=Mus musculus OX=10090 GN=Ranbp1 PE=1 SV=2 - [RANG_MOUSE]	203	4.39367	4.65839	5.47988	4.84398	5.50282	6.14109	5.32077	5.65489	9.23788	8.12216	8.40144	8.58716
P46061	Ran GTPase-activating protein 1 OS=Mus musculus OX=10090 GN=Rangap1 PE=1 SV=2 - [RAGP1_MOUSE]	589	4.39367	3.88199	4.69704	4.32423	6.87853	6.90873	3.04044	5.60923	6.59848	6.49773	6.11014	6.40211
P47955	60S acidic ribosomal protein P1 OS=Mus musculus OX=10090 GN=Rplp1 PE=1 SV=1 - [RLA1_MOUSE]	114	4.39367	3.88199	3.13136	3.80234	3.43926	3.83818	4.56066	3.94603	2.63939	4.06108	3.05507	3.25185
P53026	60S ribosomal protein L10a OS=Mus musculus OX=10090 GN=Rpl10a PE=1 SV=3 - [RL10A_MOUSE]	217	4.39367	6.98758	9.39408	6.92511	7.56638	6.90873	7.60109	7.35873	3.29924	6.49773	9.92897	6.57531
P54728	UV excision repair protein RAD23 homolog B OS=Mus musculus OX=10090 GN=Rad23b PE=1 SV=2 - [RD23B_MOUSE]	416	4.39367	2.32919	1.56568	2.76285	2.06356	2.30291	3.04044	2.46897	3.95909	2.43665	0.763767	2.3865
P59325	Eukaryotic translation initiation factor 5 OS=Mus musculus OX=10090 GN=Eif5 PE=1 SV=1 - [IF5_MOUSE]	429	4.39367	2.32919	2.34852	3.0238	0.687853	3.07055	1.52022	1.75954	2.63939	3.24886	4.5826	3.49029
P61027	Ras-related protein Rab-10 OS=Mus musculus OX=10090 GN=Rab10 PE=1 SV=1 - [RAB10_MOUSE]	200	4.39367	3.88199	2.34852	3.54139	2.75141	3.83818	3.80055	3.46338	4.61894	3.24886	3.05507	3.64096
P62281	40S ribosomal protein S11 OS=Mus musculus OX=10090 GN=Rps11 PE=1 SV=3 - [RS11_MOUSE]	158	4.39367	11.646	14.0911	10.0436	10.3178	7.67636	9.88142	9.29186	3.95909	12.9955	10.6927	9.21576
P62911	60S ribosomal protein L32 OS=Mus musculus OX=10090 GN=Rpl32 PE=1 SV=2 - [RL32_MOUSE]	135	4.39367	8.54037	7.04556	6.65987	6.19067	8.444	9.12131	7.91866	3.95909	8.93437	9.92897	7.60748
P62918	60S ribosomal protein L8 OS=Mus musculus OX=10090 GN=Rpl8 PE=1 SV=2 - [RL8_MOUSE]	257	4.39367	6.98758	10.9598	7.447	6.19067	7.67636	11.4016	8.42289	5.27879	7.30994	10.6927	7.76049
P62960	Nuclease-sensitive element-binding protein 1 OS=Mus musculus OX=10090 GN=Ybx1 PE=1 SV=3 - [YBOX1_MOUSE]	322	4.39367	2.32919	3.13136	3.28474	4.12712	3.07055	3.04044	3.4127	3.95909	3.24886	6.11014	4.43936
P63001	Ras-related C3 botulinum toxin substrate 1 OS=Mus musculus OX=10090 GN=Rac1 PE=1 SV=1 - [RAC1_MOUSE]	192	4.39367	6.98758	5.47988	5.62038	5.50282	6.14109	6.84099	6.16163	4.61894	5.68551	5.34637	5.21694
P63325	40S ribosomal protein S10 OS=Mus musculus OX=10090 GN=Rps10 PE=1 SV=1 - [RS10_MOUSE]	165	4.39367	1.5528	2.34852	2.765	3.43926	2.30291	3.80055	3.18091	4.61894	2.43665	1.52753	2.86104
P70333	Heterogeneous nuclear ribonucleoprotein H2 OS=Mus musculus OX=10090 GN=Hnrnph2 PE=1 SV=1 - [HNRH2_MOUSE]	449	4.39367	5.43478	5.47988	5.10278	5.50282	4.60582	6.08088	5.3965	4.61894	7.30994	6.11014	6.013
P97461	40S ribosomal protein S5 OS=Mus musculus OX=10090 GN=Rps5 PE=1 SV=3 - [RS5_MOUSE]	204	4.39367	6.21118	4.69704	5.10063	4.81497	6.90873	5.32077	5.68149	3.95909	2.43665	12.2203	6.20534
Q3UPL0-2	Isoform 2 of Protein transport protein Sec31A OS=Mus musculus OX=10090 GN=Sec31a - [SC31A_MOUSE]	1191	4.39367	7.76398	9.39408	7.18391	6.87853	6.90873	6.08088	6.62271	6.59848	3.24886	7.63767	5.82834
Q61166	Microtubule-associated protein RP/EB family member 1 OS=Mus musculus OX=10090 GN=Mapre1 PE=1 SV=3 - [MARE1_MOUSE]	268	4.39367	2.32919	3.9142	3.54569	2.06356	3.83818	2.28033	2.72736	1.97954	2.43665	3.81883	2.74501
Q61576	Peptidyl-prolyl cis-trans isomerase FKBP10 OS=Mus musculus OX=10090 GN=Fkbp10 PE=1 SV=2 - [FKB10_MOUSE]	581	4.39367	3.88199	3.13136	3.80234	2.75141	2.30291	2.28033	2.44488	1.97954	3.24886	3.81883	3.01575
Q61838	Pregnancy zone protein OS=Mus musculus OX=10090 GN=Pzp PE=1 SV=3 - [PZP_MOUSE]	1495	4.39367	3.88199	3.9142	4.06329	4.81497	4.60582	4.56066	4.66048	3.95909	6.49773	5.34637	5.26773
Q61881	DNA replication licensing factor MCM7 OS=Mus musculus OX=10090 GN=Mcm7 PE=1 SV=1 - [MCM7_MOUSE]	719	4.39367	2.32919	2.34852	3.0238	7.56638	2.30291	6.08088	5.31672	3.29924	4.87329	4.5826	4.25171
Q64337-2	Isoform 2 of Sequestosome-1 OS=Mus musculus OX=10090 GN=Sqstm1 - [SQSTM_MOUSE]	404	4.39367	5.43478	3.9142	4.58089	3.43926	4.60582	6.08088	4.70865	4.61894	8.93437	8.40144	7.31825
Q7TMK9-2	Isoform 2 of Heterogeneous nuclear ribonucleoprotein Q OS=Mus musculus OX=10090 GN=Syncrip - [HNRPQ_MOUSE]	562	4.39367	5.43478	7.04556	5.62467	6.87853	7.67636	5.32077	6.62522	2.63939	7.30994	3.81883	4.58939
Q8C166	Copine-1 OS=Mus musculus OX=10090 GN=Cpne1 PE=1 SV=1 - [CPNE1_MOUSE]	536	4.39367	3.10559	2.34852	3.28259	6.87853	3.07055	3.04044	4.32984	3.29924	0.812216	3.05507	2.38884
Q91WK2	Eukaryotic translation initiation factor 3 subunit H OS=Mus musculus OX=10090 GN=Eif3h PE=1 SV=1 - [EIF3H_MOUSE]	352	4.39367	4.65839	3.9142	4.32209	2.75141	5.37346	3.80055	3.97514	3.95909	4.06108	3.81883	3.94633
Q91YE6	Importin-9 OS=Mus musculus OX=10090 GN=Ipo9 PE=1 SV=3 - [IPO9_MOUSE]	1041	4.39367	2.32919	1.56568	2.76285	4.81497	2.30291	5.32077	4.14621	2.63939	2.43665	3.05507	2.71037
Q99KI0	Aconitate hydratase, mitochondrial OS=Mus musculus OX=10090 GN=Aco2 PE=1 SV=1 - [ACON_MOUSE]	780	4.39367	5.43478	1.56568	3.79805	4.12712	4.60582	6.08088	4.93794	7.25833	7.30994	8.40144	7.65657
Q99LC5	Electron transfer flavoprotein subunit alpha, mitochondrial OS=Mus musculus OX=10090 GN=Etfa PE=1 SV=2 - [ETFA_MOUSE]	333	4.39367	3.88199	3.13136	3.80234	2.75141	3.07055	2.28033	2.70076	3.95909	4.87329	4.5826	4.47166
Q9CQC6	Basic leucine zipper and W2 domain-containing protein 1 OS=Mus musculus OX=10090 GN=Bzw1 PE=1 SV=1 - [BZW1_MOUSE]	419	4.39367	4.65839	6.26272	5.10493	7.56638	6.14109	4.56066	6.08938	6.59848	4.87329	4.5826	5.35146
Q9CR57	60S ribosomal protein L14 OS=Mus musculus OX=10090 GN=Rpl14 PE=1 SV=3 - [RL14_MOUSE]	217	4.39367	10.8696	8.61124	7.95816	7.56638	9.97927	9.12131	8.88899	4.61894	11.371	8.40144	8.13046
Q9D0K2	Succinyl-CoA:3-ketoacid coenzyme A transferase 1, mitochondrial OS=Mus musculus OX=10090 GN=Oxct1 PE=1 SV=1 - [SCOT1_MOUSE]	520	4.39367	6.98758	6.26272	5.88132	4.81497	6.90873	4.56066	5.42812	6.59848	5.68551	6.8739	6.38596
Q9D1A2	Cytosolic non-specific dipeptidase OS=Mus musculus OX=10090 GN=Cndp2 PE=1 SV=1 - [CNDP2_MOUSE]	475	4.39367	4.65839	3.9142	4.32209	6.87853	5.37346	3.80055	5.35084	3.29924	7.30994	6.11014	5.57311
Q9D819	Inorganic pyrophosphatase OS=Mus musculus OX=10090 GN=Ppa1 PE=1 SV=1 - [IPYR_MOUSE]	289	4.39367	2.32919	3.13136	3.28474	6.87853	3.07055	5.32077	5.08995	6.59848	3.24886	5.34637	5.06457
Q9JJ28	Protein flightless-1 homolog OS=Mus musculus OX=10090 GN=Flii PE=1 SV=1 - [FLII_MOUSE]	1271	4.39367	1.5528	1.56568	2.50405	5.50282	2.30291	3.04044	3.61539	1.3197	2.43665	2.2913	2.01588
Q9QUM9	Proteasome subunit alpha type-6 OS=Mus musculus OX=10090 GN=Psma6 PE=1 SV=1 - [PSA6_MOUSE]	246	4.39367	3.88199	2.34852	3.54139	2.75141	3.83818	3.04044	3.21001	5.27879	6.49773	2.2913	4.68927
Q9R1P0	Proteasome subunit alpha type-4 OS=Mus musculus OX=10090 GN=Psma4 PE=1 SV=1 - [PSA4_MOUSE]	261	4.39367	1.5528	5.47988	3.80878	4.81497	2.30291	3.80055	3.63947	3.95909	3.24886	3.81883	3.6756
Q9R1P1	Proteasome subunit beta type-3 OS=Mus musculus OX=10090 GN=Psmb3 PE=1 SV=1 - [PSB3_MOUSE]	205	4.39367	3.88199	3.9142	4.06329	3.43926	3.83818	2.28033	3.18592	3.29924	4.06108	3.05507	3.4718
Q9R1T2-2	Isoform 2 of SUMO-activating enzyme subunit 1 OS=Mus musculus OX=10090 GN=Sae1 - [SAE1_MOUSE]	328	4.39367	0.776398	3.13136	2.76714	2.75141	3.83818	2.28033	2.95664	4.61894	4.06108	1.52753	3.40252
Q9Z0N1	Eukaryotic translation initiation factor 2 subunit 3, X-linked OS=Mus musculus OX=10090 GN=Eif2s3x PE=1 SV=2 - [IF2G_MOUSE]	472	4.39367	4.65839	5.47988	4.84398	4.12712	4.60582	5.32077	4.68457	4.61894	1.62443	5.34637	3.86325
O09061	Proteasome subunit beta type-1 OS=Mus musculus OX=10090 GN=Psmb1 PE=1 SV=1 - [PSB1_MOUSE]	240	3.76601	4.65839	3.9142	4.11286	2.75141	3.07055	3.04044	2.95413	4.61894	4.87329	4.5826	4.69161
O35129	Prohibitin-2 OS=Mus musculus OX=10090 GN=Phb2 PE=1 SV=1 - [PHB2_MOUSE]	299	3.76601	6.98758	5.47988	5.41115	8.25423	8.444	9.12131	8.60651	3.95909	4.87329	6.8739	5.23543
O54734	Dolichyl-diphosphooligosaccharide--protein glycosyltransferase 48 kDa subunit OS=Mus musculus OX=10090 GN=Ddost PE=1 SV=2 - [OST48_MOUSE]	441	3.76601	2.32919	3.9142	3.33647	3.43926	1.53527	3.80055	2.92503	3.29924	3.24886	1.52753	2.69188
P00405	Cytochrome c oxidase subunit 2 OS=Mus musculus OX=10090 GN=Mtco2 PE=1 SV=1 - [COX2_MOUSE]	227	3.76601	2.32919	3.13136	3.07552	4.12712	3.07055	2.28033	3.15933	1.3197	3.24886	2.2913	2.28662
P04117	Fatty acid-binding protein, adipocyte OS=Mus musculus OX=10090 GN=Fabp4 PE=1 SV=3 - [FABP4_MOUSE]	132	3.76601	3.88199	3.13136	3.59312	6.87853	9.97927	6.08088	7.64622	7.25833	4.06108	2.2913	4.5369
P12787	Cytochrome c oxidase subunit 5A, mitochondrial OS=Mus musculus OX=10090 GN=Cox5a PE=1 SV=2 - [COX5A_MOUSE]	146	3.76601	3.10559	4.69704	3.85621	4.12712	3.83818	4.56066	4.17532	4.61894	4.87329	4.5826	4.69161
P24288	Branched-chain-amino-acid aminotransferase, cytosolic OS=Mus musculus OX=10090 GN=Bcat1 PE=1 SV=2 - [BCAT1_MOUSE]	386	3.76601	3.88199	2.34852	3.33217	5.50282	3.07055	3.04044	3.87127	4.61894	3.24886	5.34637	4.40472
P24452	Macrophage-capping protein OS=Mus musculus OX=10090 GN=Capg PE=1 SV=2 - [CAPG_MOUSE]	352	3.76601	3.88199	1.56568	3.07122	4.81497	4.60582	5.32077	4.91385	5.27879	3.24886	3.05507	3.86091
P24547	Inosine-5'-monophosphate dehydrogenase 2 OS=Mus musculus OX=10090 GN=Impdh2 PE=1 SV=2 - [IMDH2_MOUSE]	514	3.76601	6.98758	4.69704	5.15021	6.87853	6.14109	8.3612	7.12694	7.91818	4.87329	6.8739	6.55513
P25206	DNA replication licensing factor MCM3 OS=Mus musculus OX=10090 GN=Mcm3 PE=1 SV=2 - [MCM3_MOUSE]	812	3.76601	4.65839	3.9142	4.11286	7.56638	5.37346	6.84099	6.59361	7.25833	5.68551	3.05507	5.33297
P34884	Macrophage migration inhibitory factor OS=Mus musculus OX=10090 GN=Mif PE=1 SV=2 - [MIF_MOUSE]	115	3.76601	6.98758	4.69704	5.15021	4.12712	6.14109	5.32077	5.19632	5.27879	3.24886	8.40144	5.64303
P43275	Histone H1.1 OS=Mus musculus OX=10090 GN=Hist1h1a PE=1 SV=2 - [H11_MOUSE]	213	3.76601	6.21118	7.04556	5.67425	7.56638	6.14109	6.84099	6.84948	5.27879	10.5588	7.63767	7.82509
P45376	Aldose reductase OS=Mus musculus OX=10090 GN=Akr1b1 PE=1 SV=3 - [ALDR_MOUSE]	316	3.76601	4.65839	3.13136	3.85192	4.12712	5.37346	6.08088	5.19382	6.59848	3.24886	3.81883	4.55539
P47753	F-actin-capping protein subunit alpha-1 OS=Mus musculus OX=10090 GN=Capza1 PE=1 SV=4 - [CAZA1_MOUSE]	286	3.76601	3.10559	3.13136	3.33432	3.43926	5.37346	3.04044	3.95105	2.63939	4.06108	3.81883	3.50644
P49722	Proteasome subunit alpha type-2 OS=Mus musculus OX=10090 GN=Psma2 PE=1 SV=3 - [PSA2_MOUSE]	234	3.76601	4.65839	2.34852	3.59097	3.43926	2.30291	2.28033	2.67417	3.29924	3.24886	5.34637	3.96482
P51660	Peroxisomal multifunctional enzyme type 2 OS=Mus musculus OX=10090 GN=Hsd17b4 PE=1 SV=3 - [DHB4_MOUSE]	735	3.76601	2.32919	2.34852	2.81457	1.37571	0.767636	1.52022	1.22119	1.3197	2.43665	0.763767	1.5067
P60867	40S ribosomal protein S20 OS=Mus musculus OX=10090 GN=Rps20 PE=1 SV=1 - [RS20_MOUSE]	119	3.76601	4.65839	6.26272	4.8957	6.19067	5.37346	6.08088	5.88167	3.29924	6.49773	4.5826	4.79319
P61164	Alpha-centractin OS=Mus musculus OX=10090 GN=Actr1a PE=1 SV=1 - [ACTZ_MOUSE]	376	3.76601	2.32919	3.9142	3.33647	3.43926	3.83818	2.28033	3.18592	5.27879	1.62443	2.2913	3.06484
P62301	40S ribosomal protein S13 OS=Mus musculus OX=10090 GN=Rps13 PE=1 SV=2 - [RS13_MOUSE]	151	3.76601	6.98758	7.8284	6.19399	7.56638	9.97927	9.12131	8.88899	5.27879	9.74659	10.6927	8.5727
P62983	Ubiquitin-40S ribosomal protein S27a OS=Mus musculus OX=10090 GN=Rps27a PE=1 SV=2 - [RS27A_MOUSE]	156	3.76601	4.65839	4.69704	4.37381	2.75141	2.30291	3.04044	2.69825	1.3197	4.06108	3.81883	3.06654
P67984	60S ribosomal protein L22 OS=Mus musculus OX=10090 GN=Rpl22 PE=1 SV=2 - [RL22_MOUSE]	128	3.76601	5.43478	7.04556	5.41545	4.81497	7.67636	6.84099	6.44411	4.61894	6.49773	7.63767	6.25144
P68037	Ubiquitin-conjugating enzyme E2 L3 OS=Mus musculus OX=10090 GN=Ube2l3 PE=1 SV=1 - [UB2L3_MOUSE]	154	3.76601	0.776398	1.56568	2.03603	2.75141	2.30291	2.28033	2.44488	5.93863	2.43665	1.52753	3.30094
P70372	ELAV-like protein 1 OS=Mus musculus OX=10090 GN=Elavl1 PE=1 SV=2 - [ELAV1_MOUSE]	326	3.76601	2.32919	3.13136	3.07552	4.12712	3.83818	3.04044	3.66858	3.95909	4.87329	3.05507	3.96248
P70699	Lysosomal alpha-glucosidase OS=Mus musculus OX=10090 GN=Gaa PE=1 SV=2 - [LYAG_MOUSE]	953	3.76601	2.32919	1.56568	2.55363	4.12712	3.83818	2.28033	3.41521	3.95909	3.24886	4.5826	3.93018
P99026	Proteasome subunit beta type-4 OS=Mus musculus OX=10090 GN=Psmb4 PE=1 SV=1 - [PSB4_MOUSE]	264	3.76601	4.65839	2.34852	3.59097	4.12712	3.83818	2.28033	3.41521	2.63939	5.68551	2.2913	3.53873
Q01405	Protein transport protein Sec23A OS=Mus musculus OX=10090 GN=Sec23a PE=1 SV=2 - [SC23A_MOUSE]	765	3.76601	3.10559	3.9142	3.59527	2.75141	0.767636	0.760109	1.42639	2.63939	2.43665	2.2913	2.45578
Q0GNC1-3	Isoform 2 of Inverted formin-2 OS=Mus musculus OX=10090 GN=Inf2 - [INF2_MOUSE]	1264	3.76601	3.88199	3.9142	3.85406	4.12712	3.83818	3.04044	3.66858	4.61894	1.62443	3.81883	3.35407
Q501J6	Probable ATP-dependent RNA helicase DDX17 OS=Mus musculus OX=10090 GN=Ddx17 PE=1 SV=1 - [DDX17_MOUSE]	650	3.76601	6.21118	5.47988	5.15236	6.87853	8.444	6.84099	7.38784	4.61894	6.49773	6.11014	5.74227
Q60668-4	Isoform 4 of Heterogeneous nuclear ribonucleoprotein D0 OS=Mus musculus OX=10090 GN=Hnrnpd - [HNRPD_MOUSE]	287	3.76601	6.21118	3.9142	4.63046	6.19067	5.37346	5.32077	5.6283	3.29924	4.06108	3.81883	3.72638
Q60710	Deoxynucleoside triphosphate triphosphohydrolase SAMHD1 OS=Mus musculus OX=10090 GN=Samhd1 PE=1 SV=2 - [SAMH1_MOUSE]	627	3.76601	4.65839	3.9142	4.11286	4.12712	3.83818	4.56066	4.17532	3.95909	3.24886	1.52753	2.91183
Q60716-2	Isoform IIa of Prolyl 4-hydroxylase subunit alpha-2 OS=Mus musculus OX=10090 GN=P4ha2 - [P4HA2_MOUSE]	535	3.76601	4.65839	12.5254	6.98328	1.37571	4.60582	5.32077	3.76743	3.95909	4.87329	9.1652	5.9992
Q6DFW4	Nucleolar protein 58 OS=Mus musculus OX=10090 GN=Nop58 PE=1 SV=1 - [NOP58_MOUSE]	536	3.76601	3.88199	1.56568	3.07122	4.12712	1.53527	3.04044	2.90094	0.659848	4.06108	2.2913	2.33741
Q6P5F9	Exportin-1 OS=Mus musculus OX=10090 GN=Xpo1 PE=1 SV=1 - [XPO1_MOUSE]	1071	3.76601	1.5528	1.56568	2.29483	2.75141	1.53527	3.80055	2.69574	3.29924	1.62443	2.2913	2.40499
Q6ZWN5	40S ribosomal protein S9 OS=Mus musculus OX=10090 GN=Rps9 PE=1 SV=3 - [RS9_MOUSE]	194	3.76601	3.88199	3.9142	3.85406	6.19067	3.83818	3.80055	4.6098	5.27879	5.68551	6.11014	5.69148
Q8BH64	EH domain-containing protein 2 OS=Mus musculus OX=10090 GN=Ehd2 PE=1 SV=1 - [EHD2_MOUSE]	543	3.76601	3.10559	2.34852	3.07337	2.06356	3.07055	3.04044	2.72485	3.95909	2.43665	0.763767	2.3865
Q8BML9	Glutamine--tRNA ligase OS=Mus musculus OX=10090 GN=Qars PE=1 SV=1 - [SYQ_MOUSE]	775	3.76601	1.5528	3.13136	2.81672	3.43926	2.30291	3.04044	2.92754	3.29924	1.62443	2.2913	2.40499
Q8BP67	60S ribosomal protein L24 OS=Mus musculus OX=10090 GN=Rpl24 PE=1 SV=2 - [RL24_MOUSE]	157	3.76601	6.98758	7.04556	5.93305	6.19067	6.90873	7.60109	6.90017	2.63939	8.12216	8.40144	6.38766
Q8BWT1	3-ketoacyl-CoA thiolase, mitochondrial OS=Mus musculus OX=10090 GN=Acaa2 PE=1 SV=3 - [THIM_MOUSE]	397	3.76601	3.10559	3.13136	3.33432	2.75141	1.53527	5.32077	3.20248	1.97954	2.43665	5.34637	3.25419
Q8K2B3	Succinate dehydrogenase [ubiquinone] flavoprotein subunit, mitochondrial OS=Mus musculus OX=10090 GN=Sdha PE=1 SV=1 - [SDHA_MOUSE]	664	3.76601	4.65839	3.9142	4.11286	2.75141	2.30291	3.04044	2.69825	1.97954	2.43665	2.2913	2.23583
Q91XV3	Brain acid soluble protein 1 OS=Mus musculus OX=10090 GN=Basp1 PE=1 SV=3 - [BASP1_MOUSE]	226	3.76601	1.5528	1.56568	2.29483	2.75141	3.07055	2.28033	2.70076	3.95909	0.812216	1.52753	2.09961
Q99JW4	LIM and senescent cell antigen-like-containing domain protein 1 OS=Mus musculus OX=10090 GN=Lims1 PE=1 SV=3 - [LIMS1_MOUSE]	325	3.76601	3.88199	2.34852	3.33217	2.06356	3.07055	1.52022	2.21811	2.63939	1.62443	2.2913	2.18504
Q99KJ8	Dynactin subunit 2 OS=Mus musculus OX=10090 GN=Dctn2 PE=1 SV=3 - [DCTN2_MOUSE]	402	3.76601	3.10559	4.69704	3.85621	2.75141	2.30291	2.28033	2.44488	3.95909	3.24886	2.2913	3.16642
Q99LF4	tRNA-splicing ligase RtcB homolog OS=Mus musculus OX=10090 GN=Rtcb PE=1 SV=1 - [RTCB_MOUSE]	505	3.76601	5.43478	6.26272	5.1545	4.12712	5.37346	3.04044	4.18034	3.29924	5.68551	7.63767	5.54081
Q99NB9	Splicing factor 3B subunit 1 OS=Mus musculus OX=10090 GN=Sf3b1 PE=1 SV=1 - [SF3B1_MOUSE]	1304	3.76601	2.32919	2.34852	2.81457	3.43926	1.53527	4.56066	3.1784	1.3197	2.43665	3.81883	2.52506
Q9CQQ7	ATP synthase F(0) complex subunit B1, mitochondrial OS=Mus musculus OX=10090 GN=Atp5f1 PE=1 SV=1 - [AT5F1_MOUSE]	256	3.76601	4.65839	3.13136	3.85192	3.43926	3.07055	4.56066	3.69016	3.95909	4.06108	3.81883	3.94633
Q9CQR2	40S ribosomal protein S21 OS=Mus musculus OX=10090 GN=Rps21 PE=1 SV=1 - [RS21_MOUSE]	83	3.76601	4.65839	6.26272	4.8957	4.81497	6.90873	7.60109	6.4416	3.29924	5.68551	5.34637	4.77704
Q9CZ13	Cytochrome b-c1 complex subunit 1, mitochondrial OS=Mus musculus OX=10090 GN=Uqcrc1 PE=1 SV=2 - [QCR1_MOUSE]	480	3.76601	2.32919	3.13136	3.07552	2.75141	3.07055	3.04044	2.95413	3.29924	4.87329	1.52753	3.23336
Q9CZM2	60S ribosomal protein L15 OS=Mus musculus OX=10090 GN=Rpl15 PE=2 SV=4 - [RL15_MOUSE]	204	3.76601	2.32919	2.34852	2.81457	2.75141	3.07055	3.80055	3.2075	2.63939	3.24886	3.81883	3.2357
Q9DB05	Alpha-soluble NSF attachment protein OS=Mus musculus OX=10090 GN=Napa PE=1 SV=1 - [SNAA_MOUSE]	295	3.76601	3.10559	3.13136	3.33432	1.37571	1.53527	0.760109	1.2237	3.29924	2.43665	2.2913	2.67573
Q9DBG3	AP-2 complex subunit beta OS=Mus musculus OX=10090 GN=Ap2b1 PE=1 SV=1 - [AP2B1_MOUSE]	937	3.76601	1.5528	3.9142	3.07767	4.81497	3.07055	3.80055	3.89535	2.63939	4.87329	6.11014	4.54094
Q9JJU8	SH3 domain-binding glutamic acid-rich-like protein OS=Mus musculus OX=10090 GN=Sh3bgrl PE=1 SV=1 - [SH3L1_MOUSE]	114	3.76601	2.32919	1.56568	2.55363	2.75141	0.767636	2.28033	1.93312	3.95909	0.812216	1.52753	2.09961
Q9R0Q7	Prostaglandin E synthase 3 OS=Mus musculus OX=10090 GN=Ptges3 PE=1 SV=1 - [TEBP_MOUSE]	160	3.76601	3.88199	2.34852	3.33217	4.12712	3.83818	6.08088	4.68206	5.93863	4.06108	3.81883	4.60618
Q9WTP6-2	Isoform 2 of Adenylate kinase 2, mitochondrial OS=Mus musculus OX=10090 GN=Ak2 - [KAD2_MOUSE]	232	3.76601	2.32919	1.56568	2.55363	3.43926	0.767636	1.52022	1.90904	3.95909	2.43665	2.2913	2.89568
Q9WUM3	Coronin-1B OS=Mus musculus OX=10090 GN=Coro1b PE=1 SV=1 - [COR1B_MOUSE]	484	3.76601	3.10559	6.26272	4.37811	5.50282	5.37346	3.04044	4.6389	1.3197	4.87329	2.2913	2.8281
Q9WV32	Actin-related protein 2/3 complex subunit 1B OS=Mus musculus OX=10090 GN=Arpc1b PE=1 SV=4 - [ARC1B_MOUSE]	372	3.76601	3.10559	2.34852	3.07337	2.06356	1.53527	2.28033	1.95972	1.97954	1.62443	2.2913	1.96509
Q9WV54	Acid ceramidase OS=Mus musculus OX=10090 GN=Asah1 PE=1 SV=1 - [ASAH1_MOUSE]	394	3.76601	3.88199	0.78284	2.81028	4.81497	3.83818	2.28033	3.64449	5.27879	0.812216	3.05507	3.04869
Q9WV55	Vesicle-associated membrane protein-associated protein A OS=Mus musculus OX=10090 GN=Vapa PE=1 SV=2 - [VAPA_MOUSE]	249	3.76601	1.5528	1.56568	2.29483	2.75141	2.30291	2.28033	2.44488	2.63939	0.812216	0.763767	1.40513
D3Z7P3-2	Isoform 2 of Glutaminase kidney isoform, mitochondrial OS=Mus musculus OX=10090 GN=Gls - [GLSK_MOUSE]	603	3.13834	1.5528	0.78284	1.82466	1.37571	2.30291	1.52022	1.73294	1.3197	0.812216	2.2913	1.4744
E9PVA8	eIF-2-alpha kinase activator GCN1 OS=Mus musculus OX=10090 GN=Gcn1 PE=1 SV=1 - [GCN1_MOUSE]	2671	3.13834	2.32919	2.34852	2.60535	8.25423	3.07055	2.28033	4.53503	5.93863	5.68551	5.34637	5.65684
O08709	Peroxiredoxin-6 OS=Mus musculus OX=10090 GN=Prdx6 PE=1 SV=3 - [PRDX6_MOUSE]	224	3.13834	2.32919	3.13136	2.8663	2.06356	4.60582	3.04044	3.2366	4.61894	2.43665	3.05507	3.37022
O35344	Importin subunit alpha-4 OS=Mus musculus OX=10090 GN=Kpna3 PE=1 SV=1 - [IMA4_MOUSE]	521	3.13834	0.776398	3.13136	2.3487	2.75141	2.30291	2.28033	2.44488	2.63939	1.62443	4.5826	2.94881
O55135	Eukaryotic translation initiation factor 6 OS=Mus musculus OX=10090 GN=Eif6 PE=1 SV=2 - [IF6_MOUSE]	245	3.13834	3.10559	2.34852	2.86415	2.06356	0.767636	1.52022	1.45047	3.95909	2.43665	0.763767	2.3865
P07214	SPARC OS=Mus musculus OX=10090 GN=Sparc PE=1 SV=1 - [SPRC_MOUSE]	302	3.13834	4.65839	2.34852	3.38175	0.687853	3.07055	2.28033	2.01291	1.97954	1.62443	2.2913	1.96509
P14685	26S proteasome non-ATPase regulatory subunit 3 OS=Mus musculus OX=10090 GN=Psmd3 PE=1 SV=3 - [PSMD3_MOUSE]	530	3.13834	2.32919	3.9142	3.12724	3.43926	3.83818	1.52022	2.93255	1.97954	3.24886	3.05507	2.76116
P20108	Thioredoxin-dependent peroxide reductase, mitochondrial OS=Mus musculus OX=10090 GN=Prdx3 PE=1 SV=1 - [PRDX3_MOUSE]	257	3.13834	2.32919	2.34852	2.60535	1.37571	3.07055	2.28033	2.24219	1.97954	2.43665	3.05507	2.49042
P23492	Purine nucleoside phosphorylase OS=Mus musculus OX=10090 GN=Pnp PE=1 SV=2 - [PNPH_MOUSE]	289	3.13834	1.5528	2.34852	2.34655	2.75141	2.30291	2.28033	2.44488	2.63939	0.812216	1.52753	1.65971
P30681	High mobility group protein B2 OS=Mus musculus OX=10090 GN=Hmgb2 PE=1 SV=3 - [HMGB2_MOUSE]	210	3.13834	6.21118	4.69704	4.68219	6.19067	5.37346	6.84099	6.13504	5.93863	8.93437	7.63767	7.50356
P36536	GTP-binding protein SAR1a OS=Mus musculus OX=10090 GN=Sar1a PE=1 SV=1 - [SAR1A_MOUSE]	198	3.13834	2.32919	0.78284	2.08346	2.06356	0.767636	0.760109	1.1971	3.29924	1.62443	2.2913	2.40499
P40240	CD9 antigen OS=Mus musculus OX=10090 GN=Cd9 PE=1 SV=2 - [CD9_MOUSE]	226	3.13834	1.5528	2.34852	2.34655	2.75141	3.83818	3.80055	3.46338	3.29924	3.24886	2.2913	2.94647
P43276	Histone H1.5 OS=Mus musculus OX=10090 GN=Hist1h1b PE=1 SV=2 - [H15_MOUSE]	223	3.13834	9.31677	10.1769	7.54401	8.94208	8.444	11.4016	9.59591	4.61894	8.93437	8.40144	7.31825
P59999	Actin-related protein 2/3 complex subunit 4 OS=Mus musculus OX=10090 GN=Arpc4 PE=1 SV=3 - [ARPC4_MOUSE]	168	3.13834	1.5528	2.34852	2.34655	3.43926	2.30291	1.52022	2.4208	1.97954	1.62443	2.2913	1.96509
P60766	Cell division control protein 42 homolog OS=Mus musculus OX=10090 GN=Cdc42 PE=1 SV=2 - [CDC42_MOUSE]	191	3.13834	5.43478	3.13136	3.90149	3.43926	3.07055	4.56066	3.69016	4.61894	3.24886	3.81883	3.89555
P61079	Ubiquitin-conjugating enzyme E2 D3 OS=Mus musculus OX=10090 GN=Ube2d3 PE=1 SV=1 - [UB2D3_MOUSE]	147	3.13834	3.10559	1.56568	2.6032	4.12712	3.07055	3.04044	3.4127	2.63939	2.43665	2.2913	2.45578
P61358	60S ribosomal protein L27 OS=Mus musculus OX=10090 GN=Rpl27 PE=1 SV=2 - [RL27_MOUSE]	136	3.13834	5.43478	4.69704	4.42339	6.19067	5.37346	5.32077	5.6283	4.61894	5.68551	5.34637	5.21694
P62751	60S ribosomal protein L23a OS=Mus musculus OX=10090 GN=Rpl23a PE=1 SV=1 - [RL23A_MOUSE]	156	3.13834	3.88199	6.26272	4.42768	3.43926	4.60582	5.32077	4.45528	1.97954	6.49773	3.81883	4.0987
P62855	40S ribosomal protein S26 OS=Mus musculus OX=10090 GN=Rps26 PE=1 SV=3 - [RS26_MOUSE]	115	3.13834	4.65839	5.47988	4.42553	4.81497	7.67636	6.84099	6.44411	3.29924	7.30994	6.8739	5.82769
P62880	Guanine nucleotide-binding protein G(I)/G(S)/G(T) subunit beta-2 OS=Mus musculus OX=10090 GN=Gnb2 PE=1 SV=3 - [GBB2_MOUSE]	340	3.13834	2.32919	3.9142	3.12724	5.50282	3.83818	2.28033	3.87378	3.95909	0.812216	3.81883	2.86338
Q3THK7	GMP synthase [glutamine-hydrolyzing] OS=Mus musculus OX=10090 GN=Gmps PE=1 SV=2 - [GUAA_MOUSE]	693	3.13834	0.776398	3.13136	2.3487	2.75141	3.07055	2.28033	2.70076	1.97954	5.68551	3.05507	3.57337
Q60598	Src substrate cortactin OS=Mus musculus OX=10090 GN=Cttn PE=1 SV=2 - [SRC8_MOUSE]	546	3.13834	2.32919	2.34852	2.60535	1.37571	3.07055	1.52022	1.98882	1.97954	1.62443	1.52753	1.7105
Q60692	Proteasome subunit beta type-6 OS=Mus musculus OX=10090 GN=Psmb6 PE=1 SV=3 - [PSB6_MOUSE]	238	3.13834	3.10559	4.69704	3.64699	2.75141	3.83818	3.80055	3.46338	3.95909	3.24886	3.81883	3.6756
Q61081	Hsp90 co-chaperone Cdc37 OS=Mus musculus OX=10090 GN=Cdc37 PE=1 SV=1 - [CDC37_MOUSE]	379	3.13834	3.88199	3.13136	3.3839	3.43926	3.07055	3.04044	3.18342	3.29924	4.06108	3.81883	3.72638
Q61792	LIM and SH3 domain protein 1 OS=Mus musculus OX=10090 GN=Lasp1 PE=1 SV=1 - [LASP1_MOUSE]	263	3.13834	6.98758	5.47988	5.20193	4.12712	3.83818	3.80055	3.92195	3.29924	4.06108	3.05507	3.4718
Q64737	Trifunctional purine biosynthetic protein adenosine-3 OS=Mus musculus OX=10090 GN=Gart PE=1 SV=3 - [PUR2_MOUSE]	1010	3.13834	2.32919	0.78284	2.08346	3.43926	3.83818	3.04044	3.43929	6.59848	1.62443	5.34637	4.52309
Q6P5E4	UDP-glucose:glycoprotein glucosyltransferase 1 OS=Mus musculus OX=10090 GN=Uggt1 PE=1 SV=4 - [UGGG1_MOUSE]	1551	3.13834	1.5528	2.34852	2.34655	1.37571	3.07055	2.28033	2.24219	3.95909	1.62443	3.05507	2.87953
Q6ZWY8	Thymosin beta-10 OS=Mus musculus OX=10090 GN=Tmsb10 PE=1 SV=3 - [TYB10_MOUSE]	44	3.13834	3.10559	3.9142	3.38604	2.06356	3.83818	4.56066	3.48747	4.61894	2.43665	3.81883	3.62481
Q8QZT1	Acetyl-CoA acetyltransferase, mitochondrial OS=Mus musculus OX=10090 GN=Acat1 PE=1 SV=1 - [THIL_MOUSE]	424	3.13834	3.10559	1.56568	2.6032	2.06356	3.83818	0.760109	2.22062	2.63939	3.24886	0.763767	2.21734
Q91V12-2	Isoform A of Cytosolic acyl coenzyme A thioester hydrolase OS=Mus musculus OX=10090 GN=Acot7 - [BACH_MOUSE]	338	3.13834	1.5528	1.56568	2.0856	0.687853	1.53527	1.52022	1.24778	3.29924	1.62443	1.52753	2.1504
Q91V92	ATP-citrate synthase OS=Mus musculus OX=10090 GN=Acly PE=1 SV=1 - [ACLY_MOUSE]	1091	3.13834	3.10559	4.69704	3.64699	2.75141	5.37346	3.80055	3.97514	3.95909	4.06108	6.11014	4.7101
Q99LT0	Protein dpy-30 homolog OS=Mus musculus OX=10090 GN=Dpy30 PE=1 SV=1 - [DPY30_MOUSE]	99	3.13834	5.43478	3.9142	4.16244	4.12712	4.60582	5.32077	4.68457	5.27879	4.87329	4.5826	4.91156
Q9CQ65	S-methyl-5'-thioadenosine phosphorylase OS=Mus musculus OX=10090 GN=Mtap PE=1 SV=1 - [MTAP_MOUSE]	283	3.13834	1.5528	4.69704	3.12939	2.75141	4.60582	4.56066	3.97263	3.29924	5.68551	6.11014	5.03163
Q9CQE8	RNA transcription, translation and transport factor protein OS=Mus musculus OX=10090 GN=RTRAF PE=1 SV=1 - [RTRAF_MOUSE]	244	3.13834	2.32919	3.13136	2.8663	5.50282	4.60582	4.56066	4.88977	3.29924	4.06108	3.05507	3.4718
Q9CR16	Peptidyl-prolyl cis-trans isomerase D OS=Mus musculus OX=10090 GN=Ppid PE=1 SV=3 - [PPID_MOUSE]	370	3.13834	0.776398	0.78284	1.56586	2.06356	2.30291	3.80055	2.72234	2.63939	4.87329	4.5826	4.03176
Q9CWK8	Sorting nexin-2 OS=Mus musculus OX=10090 GN=Snx2 PE=1 SV=2 - [SNX2_MOUSE]	519	3.13834	0.776398	1.56568	1.82681	0.687853	0.767636	2.28033	1.24527	0.659848	1.62443	1.52753	1.2706
Q9CZ30	Obg-like ATPase 1 OS=Mus musculus OX=10090 GN=Ola1 PE=1 SV=1 - [OLA1_MOUSE]	396	3.13834	3.88199	3.13136	3.3839	3.43926	1.53527	3.04044	2.67166	3.29924	3.24886	3.05507	3.20106
Q9DCT8	Cysteine-rich protein 2 OS=Mus musculus OX=10090 GN=Crip2 PE=1 SV=1 - [CRIP2_MOUSE]	208	3.13834	3.88199	3.9142	3.64484	2.06356	0.767636	3.80055	2.21058	3.95909	4.06108	3.81883	3.94633
Q9ET54-3	Isoform 3 of Palladin OS=Mus musculus OX=10090 GN=Palld - [PALLD_MOUSE]	663	3.13834	5.43478	6.26272	4.94528	4.12712	3.07055	3.04044	3.4127	1.97954	1.62443	0.763767	1.45591
Q9JJI8	60S ribosomal protein L38 OS=Mus musculus OX=10090 GN=Rpl38 PE=1 SV=3 - [RL38_MOUSE]	70	3.13834	3.10559	6.26272	4.16888	4.12712	4.60582	3.04044	3.92446	3.95909	3.24886	5.34637	4.18477
Q9QZD9	Eukaryotic translation initiation factor 3 subunit I OS=Mus musculus OX=10090 GN=Eif3i PE=1 SV=1 - [EIF3I_MOUSE]	325	3.13834	6.21118	2.34852	3.89935	2.06356	3.07055	3.80055	2.97822	3.29924	4.87329	3.05507	3.74253
Q9R0N0	Galactokinase OS=Mus musculus OX=10090 GN=Galk1 PE=1 SV=2 - [GALK1_MOUSE]	392	3.13834	4.65839	3.9142	3.90364	6.19067	4.60582	3.80055	4.86568	4.61894	4.87329	3.05507	4.18243
Q9WUK2-2	Isoform Short of Eukaryotic translation initiation factor 4H OS=Mus musculus OX=10090 GN=Eif4h - [IF4H_MOUSE]	228	3.13834	3.88199	4.69704	3.90579	4.81497	3.83818	6.84099	5.16471	3.95909	7.30994	5.34637	5.53847
Q9Z1F9	SUMO-activating enzyme subunit 2 OS=Mus musculus OX=10090 GN=Uba2 PE=1 SV=1 - [SAE2_MOUSE]	638	3.13834	3.88199	0.78284	2.60106	4.81497	2.30291	3.04044	3.3861	2.63939	3.24886	3.05507	2.98111
Q9Z2U0	Proteasome subunit alpha type-7 OS=Mus musculus OX=10090 GN=Psma7 PE=1 SV=1 - [PSA7_MOUSE]	248	3.13834	4.65839	3.9142	3.90364	3.43926	3.07055	2.28033	2.93005	1.3197	7.30994	4.5826	4.40408
O08756	3-hydroxyacyl-CoA dehydrogenase type-2 OS=Mus musculus OX=10090 GN=Hsd17b10 PE=1 SV=4 - [HCD2_MOUSE]	261	2.51067	3.88199	3.13136	3.17467	4.12712	4.60582	1.52022	3.41772	2.63939	2.43665	3.81883	2.96496
O08997	Copper transport protein ATOX1 OS=Mus musculus OX=10090 GN=Atox1 PE=1 SV=1 - [ATOX1_MOUSE]	68	2.51067	5.43478	3.9142	3.95322	3.43926	5.37346	5.32077	4.71116	3.29924	4.06108	3.05507	3.4718
O35593	26S proteasome non-ATPase regulatory subunit 14 OS=Mus musculus OX=10090 GN=Psmd14 PE=1 SV=2 - [PSDE_MOUSE]	310	2.51067	6.21118	6.26272	4.99486	4.12712	7.67636	5.32077	5.70808	3.29924	4.87329	6.8739	5.01548
O35658	Complement component 1 Q subcomponent-binding protein, mitochondrial OS=Mus musculus OX=10090 GN=C1qbp PE=1 SV=1 - [C1QBP_MOUSE]	278	2.51067	0.776398	1.56568	1.61758	2.75141	2.30291	1.52022	2.19151	3.29924	0.812216	3.05507	2.38884
O35841	Apoptosis inhibitor 5 OS=Mus musculus OX=10090 GN=Api5 PE=1 SV=2 - [API5_MOUSE]	504	2.51067	2.32919	2.34852	2.39613	4.12712	2.30291	3.04044	3.15682	0.659848	2.43665	3.05507	2.05052
O89079	Coatomer subunit epsilon OS=Mus musculus OX=10090 GN=Cope PE=1 SV=3 - [COPE_MOUSE]	308	2.51067	0.776398	1.56568	1.61758	1.37571	1.53527	0.760109	1.2237	2.63939	0.812216	0.763767	1.40513
P01029	Complement C4-B OS=Mus musculus OX=10090 GN=C4b PE=1 SV=3 - [CO4B_MOUSE]	1738	2.51067	3.88199	3.9142	3.43562	4.12712	5.37346	3.80055	4.43371	4.61894	6.49773	6.11014	5.74227
P02104	Hemoglobin subunit epsilon-Y2 OS=Mus musculus OX=10090 GN=Hbb-y PE=1 SV=2 - [HBE_MOUSE]	147	2.51067	3.88199	2.34852	2.91373	2.75141	2.30291	2.28033	2.44488	2.63939	3.24886	3.81883	3.2357
P04095-2	Isoform 2 of Prolactin-2C2 OS=Mus musculus OX=10090 GN=Prl2c2 - [PR2C2_MOUSE]	188	2.51067	3.10559	2.34852	2.65493	2.75141	2.30291	3.80055	2.95162	2.63939	4.87329	6.11014	4.54094
P07742	Ribonucleoside-diphosphate reductase large subunit OS=Mus musculus OX=10090 GN=Rrm1 PE=1 SV=2 - [RIR1_MOUSE]	792	2.51067	2.32919	1.56568	2.13518	2.06356	1.53527	2.28033	1.95972	1.97954	0.812216	0.763767	1.18518
P10852	4F2 cell-surface antigen heavy chain OS=Mus musculus OX=10090 GN=Slc3a2 PE=1 SV=1 - [4F2_MOUSE]	526	2.51067	1.5528	3.9142	2.65922	6.87853	4.60582	4.56066	5.34833	5.93863	4.06108	3.81883	4.60618
P14115	60S ribosomal protein L27a OS=Mus musculus OX=10090 GN=Rpl27a PE=1 SV=5 - [RL27A_MOUSE]	148	2.51067	12.4224	5.47988	6.8043	6.87853	11.5145	9.12131	9.17146	3.95909	10.5588	9.1652	7.89437
P14152	Malate dehydrogenase, cytoplasmic OS=Mus musculus OX=10090 GN=Mdh1 PE=1 SV=3 - [MDHC_MOUSE]	334	2.51067	3.88199	3.9142	3.43562	2.75141	3.07055	2.28033	2.70076	2.63939	3.24886	2.2913	2.72652
P28658	Ataxin-10 OS=Mus musculus OX=10090 GN=Atxn10 PE=1 SV=2 - [ATX10_MOUSE]	475	2.51067	0.776398	1.56568	1.61758	3.43926	3.07055	1.52022	2.67668	3.95909	0.812216	3.81883	2.86338
P43024	Cytochrome c oxidase subunit 6A1, mitochondrial OS=Mus musculus OX=10090 GN=Cox6a1 PE=1 SV=2 - [CX6A1_MOUSE]	111	2.51067	4.65839	3.13136	3.43347	8.94208	3.83818	1.52022	4.76683	1.3197	0.812216	0.763767	0.965226
P45377	Aldose reductase-related protein 2 OS=Mus musculus OX=10090 GN=Akr1b8 PE=1 SV=2 - [ALD2_MOUSE]	316	2.51067	5.43478	3.9142	3.95322	4.12712	3.83818	3.04044	3.66858	4.61894	2.43665	3.81883	3.62481
P47226-2	Isoform TES1 of Testin OS=Mus musculus OX=10090 GN=Tes - [TES_MOUSE]	368	2.51067	2.32919	1.56568	2.13518	0.687853	1.53527	1.52022	1.24778	2.63939	0.812216	0.763767	1.40513
P51125-3	Isoform 3 of Calpastatin OS=Mus musculus OX=10090 GN=Cast - [ICAL_MOUSE]	740	2.51067	3.10559	1.56568	2.39398	2.06356	2.30291	1.52022	1.96223	3.29924	3.24886	2.2913	2.94647
P54071	Isocitrate dehydrogenase [NADP], mitochondrial OS=Mus musculus OX=10090 GN=Idh2 PE=1 SV=3 - [IDHP_MOUSE]	452	2.51067	3.88199	2.34852	2.91373	2.75141	2.30291	3.04044	2.69825	1.97954	1.62443	2.2913	1.96509
P56959	RNA-binding protein FUS OS=Mus musculus OX=10090 GN=Fus PE=1 SV=1 - [FUS_MOUSE]	518	2.51067	5.43478	4.69704	4.21416	6.19067	4.60582	4.56066	5.11905	3.95909	3.24886	4.5826	3.93018
P61222	ATP-binding cassette sub-family E member 1 OS=Mus musculus OX=10090 GN=Abce1 PE=1 SV=1 - [ABCE1_MOUSE]	599	2.51067	1.5528	1.56568	1.87638	3.43926	1.53527	3.04044	2.67166	2.63939	0.812216	0.763767	1.40513
P61255	60S ribosomal protein L26 OS=Mus musculus OX=10090 GN=Rpl26 PE=1 SV=1 - [RL26_MOUSE]	145	2.51067	7.76398	7.8284	6.03435	4.81497	9.21164	7.60109	7.20923	2.63939	9.74659	11.4565	7.9475
P61759	Prefoldin subunit 3 OS=Mus musculus OX=10090 GN=Vbp1 PE=1 SV=2 - [PFD3_MOUSE]	196	2.51067	0.776398	0.78284	1.35664	1.37571	1.53527	1.52022	1.47707	1.97954	2.43665	1.52753	1.98124
P61961	Ubiquitin-fold modifier 1 OS=Mus musculus OX=10090 GN=Ufm1 PE=1 SV=1 - [UFM1_MOUSE]	85	2.51067	1.5528	2.34852	2.13733	2.06356	1.53527	0.760109	1.45298	1.97954	1.62443	1.52753	1.7105
P62264	40S ribosomal protein S14 OS=Mus musculus OX=10090 GN=Rps14 PE=1 SV=3 - [RS14_MOUSE]	151	2.51067	5.43478	4.69704	4.21416	4.81497	5.37346	5.32077	5.16973	3.95909	6.49773	5.34637	5.26773
P62315	Small nuclear ribonucleoprotein Sm D1 OS=Mus musculus OX=10090 GN=Snrpd1 PE=1 SV=1 - [SMD1_MOUSE]	119	2.51067	3.88199	3.9142	3.43562	5.50282	5.37346	5.32077	5.39901	2.63939	2.43665	3.05507	2.71037
P62774	Myotrophin OS=Mus musculus OX=10090 GN=Mtpn PE=1 SV=2 - [MTPN_MOUSE]	118	2.51067	5.43478	3.13136	3.69227	4.81497	5.37346	3.80055	4.66299	5.27879	3.24886	3.81883	4.11549
P62849-2	Isoform 2 of 40S ribosomal protein S24 OS=Mus musculus OX=10090 GN=Rps24 - [RS24_MOUSE]	130	2.51067	3.88199	7.04556	4.47941	5.50282	7.67636	5.32077	6.16665	3.29924	6.49773	5.34637	5.04778
P62858	40S ribosomal protein S28 OS=Mus musculus OX=10090 GN=Rps28 PE=1 SV=1 - [RS28_MOUSE]	69	2.51067	3.88199	4.69704	3.69657	4.12712	3.83818	4.56066	4.17532	2.63939	4.06108	3.81883	3.50644
P84099	60S ribosomal protein L19 OS=Mus musculus OX=10090 GN=Rpl19 PE=1 SV=1 - [RL19_MOUSE]	196	2.51067	4.65839	4.69704	3.95537	2.75141	3.83818	4.56066	3.71675	1.97954	6.49773	5.34637	4.60788
P84104-2	Isoform Short of Serine/arginine-rich splicing factor 3 OS=Mus musculus OX=10090 GN=Srsf3 - [SRSF3_MOUSE]	124	2.51067	3.88199	3.9142	3.43562	4.12712	3.83818	4.56066	4.17532	2.63939	3.24886	3.05507	2.98111
Q4KML4	Costars family protein ABRACL OS=Mus musculus OX=10090 GN=Abracl PE=1 SV=1 - [ABRAL_MOUSE]	81	2.51067	3.10559	2.34852	2.65493	2.75141	3.07055	3.80055	3.2075	2.63939	2.43665	2.2913	2.45578
Q61425	Hydroxyacyl-coenzyme A dehydrogenase, mitochondrial OS=Mus musculus OX=10090 GN=Hadh PE=1 SV=2 - [HCDH_MOUSE]	314	2.51067	2.32919	3.13136	2.65707	2.06356	3.83818	2.28033	2.72736	2.63939	5.68551	3.05507	3.79332
Q61581	Insulin-like growth factor-binding protein 7 OS=Mus musculus OX=10090 GN=Igfbp7 PE=1 SV=3 - [IBP7_MOUSE]	281	2.51067	1.5528	0.78284	1.61544	2.06356	0.767636	1.52022	1.45047	1.3197	0.812216	0.763767	0.965226
Q62426	Cystatin-B OS=Mus musculus OX=10090 GN=Cstb PE=1 SV=1 - [CYTB_MOUSE]	98	2.51067	3.88199	4.69704	3.69657	3.43926	4.60582	3.04044	3.69517	3.29924	4.06108	2.2913	3.21721
Q64213-2	Isoform CW17E of Splicing factor 1 OS=Mus musculus OX=10090 GN=Sf1 - [SF01_MOUSE]	548	2.51067	3.10559	3.9142	3.17682	1.37571	3.07055	4.56066	3.0023	4.61894	3.24886	3.05507	3.64096
Q64674	Spermidine synthase OS=Mus musculus OX=10090 GN=Srm PE=1 SV=1 - [SPEE_MOUSE]	302	2.51067	1.5528	2.34852	2.13733	1.37571	5.37346	2.28033	3.00983	5.27879	4.87329	3.81883	4.65697
Q6ZWV7	60S ribosomal protein L35 OS=Mus musculus OX=10090 GN=Rpl35 PE=1 SV=1 - [RL35_MOUSE]	123	2.51067	4.65839	5.47988	4.21631	4.81497	7.67636	6.08088	6.19074	3.29924	4.87329	6.8739	5.01548
Q8BTZ7	Mannose-1-phosphate guanyltransferase beta OS=Mus musculus OX=10090 GN=Gmppb PE=1 SV=1 - [GMPPB_MOUSE]	360	2.51067	1.5528	0.78284	1.61544	0.687853	0.767636	0.760109	0.738533	0.659848	1.62443	0.763767	1.01602
Q8BWY3	Eukaryotic peptide chain release factor subunit 1 OS=Mus musculus OX=10090 GN=Etf1 PE=1 SV=4 - [ERF1_MOUSE]	437	2.51067	0.776398	2.34852	1.87853	2.06356	1.53527	2.28033	1.95972	1.3197	2.43665	2.2913	2.01588
Q8K310	Matrin-3 OS=Mus musculus OX=10090 GN=Matr3 PE=1 SV=1 - [MATR3_MOUSE]	846	2.51067	3.10559	7.04556	4.22061	4.81497	6.90873	6.08088	5.93486	1.97954	7.30994	4.5826	4.62403
Q91YR9	Prostaglandin reductase 1 OS=Mus musculus OX=10090 GN=Ptgr1 PE=1 SV=2 - [PTGR1_MOUSE]	329	2.51067	1.5528	2.34852	2.13733	2.75141	1.53527	1.52022	1.93563	3.95909	1.62443	3.05507	2.87953
Q93092	Transaldolase OS=Mus musculus OX=10090 GN=Taldo1 PE=1 SV=2 - [TALDO_MOUSE]	337	2.51067	6.21118	4.69704	4.47296	4.12712	6.14109	5.32077	5.19632	5.93863	3.24886	5.34637	4.84462
Q99MN1	Lysine--tRNA ligase OS=Mus musculus OX=10090 GN=Kars PE=1 SV=1 - [SYK_MOUSE]	595	2.51067	1.5528	2.34852	2.13733	2.06356	3.83818	3.80055	3.2341	5.27879	4.87329	3.81883	4.65697
Q99PV0	Pre-mRNA-processing-splicing factor 8 OS=Mus musculus OX=10090 GN=Prpf8 PE=1 SV=2 - [PRP8_MOUSE]	2335	2.51067	0.776398	1.56568	1.61758	4.81497	3.07055	2.28033	3.38861	3.29924	2.43665	2.2913	2.67573
Q9CQN1	Heat shock protein 75 kDa, mitochondrial OS=Mus musculus OX=10090 GN=Trap1 PE=1 SV=1 - [TRAP1_MOUSE]	706	2.51067	5.43478	4.69704	4.21416	4.12712	5.37346	6.08088	5.19382	6.59848	4.87329	4.5826	5.35146
Q9CX34	Protein SGT1 homolog OS=Mus musculus OX=10090 GN=Sugt1 PE=1 SV=3 - [SGT1_MOUSE]	336	2.51067	3.10559	2.34852	2.65493	4.81497	3.83818	1.52022	3.39112	3.29924	1.62443	3.05507	2.65958
Q9CX86	Heterogeneous nuclear ribonucleoprotein A0 OS=Mus musculus OX=10090 GN=Hnrnpa0 PE=1 SV=1 - [ROA0_MOUSE]	305	2.51067	3.10559	3.13136	2.91587	1.37571	3.07055	3.80055	2.74893	1.97954	1.62443	3.05507	2.21968
Q9CXW4	60S ribosomal protein L11 OS=Mus musculus OX=10090 GN=Rpl11 PE=1 SV=4 - [RL11_MOUSE]	178	2.51067	4.65839	4.69704	3.95537	4.12712	3.83818	3.04044	3.66858	2.63939	6.49773	3.05507	4.06406
Q9D0J8	Parathymosin OS=Mus musculus OX=10090 GN=Ptms PE=1 SV=3 - [PTMS_MOUSE]	101	2.51067	3.10559	3.13136	2.91587	2.75141	2.30291	2.28033	2.44488	2.63939	2.43665	2.2913	2.45578
Q9D0M3-2	Isoform 2 of Cytochrome c1, heme protein, mitochondrial OS=Mus musculus OX=10090 GN=Cyc1 - [CY1_MOUSE]	266	2.51067	3.10559	3.9142	3.17682	2.06356	1.53527	2.28033	1.95972	1.97954	3.24886	2.2913	2.50657
Q9D3D9	ATP synthase subunit delta, mitochondrial OS=Mus musculus OX=10090 GN=Atp5f1d PE=1 SV=1 - [ATPD_MOUSE]	168	2.51067	1.5528	1.56568	1.87638	2.06356	1.53527	1.52022	1.70635	1.3197	0.812216	1.52753	1.21982
Q9DB15	39S ribosomal protein L12, mitochondrial OS=Mus musculus OX=10090 GN=Mrpl12 PE=1 SV=2 - [RM12_MOUSE]	201	2.51067	3.10559	2.34852	2.65493	4.81497	3.07055	3.04044	3.64198	0.659848	3.24886	3.81883	2.57585
Q9DCW4	Electron transfer flavoprotein subunit beta OS=Mus musculus OX=10090 GN=Etfb PE=1 SV=3 - [ETFB_MOUSE]	255	2.51067	4.65839	1.56568	2.91158	3.43926	2.30291	1.52022	2.4208	3.29924	1.62443	2.2913	2.40499
Q9EPC1	Alpha-parvin OS=Mus musculus OX=10090 GN=Parva PE=1 SV=1 - [PARVA_MOUSE]	372	2.51067	2.32919	1.56568	2.13518	2.06356	1.53527	1.52022	1.70635	1.3197	1.62443	1.52753	1.49055
Q9JII6	Alcohol dehydrogenase [NADP(+)] OS=Mus musculus OX=10090 GN=Akr1a1 PE=1 SV=3 - [AK1A1_MOUSE]	325	2.51067	4.65839	3.9142	3.69442	2.75141	3.83818	1.52022	2.70327	5.93863	3.24886	3.81883	4.33544
Q9JIM1-2	Isoform 2 of Equilibrative nucleoside transporter 1 OS=Mus musculus OX=10090 GN=Slc29a1 - [S29A1_MOUSE]	458	2.51067	1.5528	0.78284	1.61544	0.687853	1.53527	0.760109	0.994412	2.63939	0.812216	1.52753	1.65971
Q9JM76	Actin-related protein 2/3 complex subunit 3 OS=Mus musculus OX=10090 GN=Arpc3 PE=1 SV=3 - [ARPC3_MOUSE]	178	2.51067	2.32919	1.56568	2.13518	1.37571	1.53527	1.52022	1.47707	1.97954	1.62443	0.763767	1.45591
Q9JMA1	Ubiquitin carboxyl-terminal hydrolase 14 OS=Mus musculus OX=10090 GN=Usp14 PE=1 SV=3 - [UBP14_MOUSE]	493	2.51067	3.88199	2.34852	2.91373	2.06356	2.30291	1.52022	1.96223	1.97954	0.812216	1.52753	1.43976
Q9QYB1	Chloride intracellular channel protein 4 OS=Mus musculus OX=10090 GN=Clic4 PE=1 SV=3 - [CLIC4_MOUSE]	253	2.51067	2.32919	1.56568	2.13518	2.75141	1.53527	2.28033	2.189	5.93863	2.43665	1.52753	3.30094
Q9QZM0	Ubiquilin-2 OS=Mus musculus OX=10090 GN=Ubqln2 PE=1 SV=2 - [UBQL2_MOUSE]	638	2.51067	2.32919	1.56568	2.13518	2.06356	3.83818	3.04044	2.98073	2.63939	2.43665	3.05507	2.71037
Q9R1P4	Proteasome subunit alpha type-1 OS=Mus musculus OX=10090 GN=Psma1 PE=1 SV=1 - [PSA1_MOUSE]	263	2.51067	2.32919	1.56568	2.13518	4.12712	2.30291	2.28033	2.90345	2.63939	2.43665	0.763767	1.9466
Q9WUU7	Cathepsin Z OS=Mus musculus OX=10090 GN=Ctsz PE=1 SV=1 - [CATZ_MOUSE]	306	2.51067	3.88199	1.56568	2.65278	2.75141	2.30291	1.52022	2.19151	1.3197	0.812216	1.52753	1.21982
Q9WVJ2	26S proteasome non-ATPase regulatory subunit 13 OS=Mus musculus OX=10090 GN=Psmd13 PE=1 SV=1 - [PSD13_MOUSE]	376	2.51067	1.5528	0.78284	1.61544	1.37571	1.53527	1.52022	1.47707	3.29924	0.812216	0.763767	1.62507
Q9Z247	Peptidyl-prolyl cis-trans isomerase FKBP9 OS=Mus musculus OX=10090 GN=Fkbp9 PE=1 SV=1 - [FKBP9_MOUSE]	570	2.51067	3.10559	1.56568	2.39398	0.687853	1.53527	0.760109	0.994412	3.95909	1.62443	0.763767	2.11576
Q9Z2U1	Proteasome subunit alpha type-5 OS=Mus musculus OX=10090 GN=Psma5 PE=1 SV=1 - [PSA5_MOUSE]	241	2.51067	1.5528	0.78284	1.61544	4.12712	1.53527	2.28033	2.64757	4.61894	4.87329	2.2913	3.92784
O08788-2	Isoform 2 of Dynactin subunit 1 OS=Mus musculus OX=10090 GN=Dctn1 - [DCTN1_MOUSE]	1243	1.883	1.5528	1.56568	1.66716	2.06356	1.53527	1.52022	1.70635	2.63939	1.62443	1.52753	1.93045
O08795	Glucosidase 2 subunit beta OS=Mus musculus OX=10090 GN=Prkcsh PE=1 SV=1 - [GLU2B_MOUSE]	521	1.883	1.5528	0.78284	1.40621	0.687853	2.30291	3.04044	2.0104	1.3197	0.812216	2.2913	1.4744
O35226	26S proteasome non-ATPase regulatory subunit 4 OS=Mus musculus OX=10090 GN=Psmd4 PE=1 SV=1 - [PSMD4_MOUSE]	376	1.883	2.32919	1.56568	1.92596	2.06356	1.53527	1.52022	1.70635	1.97954	1.62443	2.2913	1.96509
O35643	AP-1 complex subunit beta-1 OS=Mus musculus OX=10090 GN=Ap1b1 PE=1 SV=2 - [AP1B1_MOUSE]	943	1.883	1.5528	3.13136	2.18905	4.81497	3.07055	3.04044	3.64198	2.63939	2.43665	3.05507	2.71037
O55022	Membrane-associated progesterone receptor component 1 OS=Mus musculus OX=10090 GN=Pgrmc1 PE=1 SV=4 - [PGRC1_MOUSE]	195	1.883	1.5528	1.56568	1.66716	1.37571	1.53527	1.52022	1.47707	2.63939	1.62443	1.52753	1.93045
O70310	Glycylpeptide N-tetradecanoyltransferase 1 OS=Mus musculus OX=10090 GN=Nmt1 PE=1 SV=1 - [NMT1_MOUSE]	496	1.883	2.32919	1.56568	1.92596	2.75141	2.30291	4.56066	3.20499	1.3197	2.43665	2.2913	2.01588
O70325-2	Isoform Cytoplasmic of Phospholipid hydroperoxide glutathione peroxidase OS=Mus musculus OX=10090 GN=Gpx4 - [GPX4_MOUSE]	170	1.883	1.5528	0.78284	1.40621	0.687853	1.53527	0.760109	0.994412	0.659848	1.62443	0.763767	1.01602
O70435	Proteasome subunit alpha type-3 OS=Mus musculus OX=10090 GN=Psma3 PE=1 SV=3 - [PSA3_MOUSE]	255	1.883	3.10559	3.13136	2.70665	1.37571	2.30291	1.52022	1.73294	1.97954	3.24886	2.2913	2.50657
O88487	Cytoplasmic dynein 1 intermediate chain 2 OS=Mus musculus OX=10090 GN=Dync1i2 PE=1 SV=1 - [DC1I2_MOUSE]	612	1.883	2.32919	3.13136	2.44785	2.06356	2.30291	2.28033	2.2156	1.3197	1.62443	2.2913	1.74514
P05201	Aspartate aminotransferase, cytoplasmic OS=Mus musculus OX=10090 GN=Got1 PE=1 SV=3 - [AATC_MOUSE]	413	1.883	0.776398	1.56568	1.40836	2.75141	2.30291	0.760109	1.93814	5.27879	1.62443	3.81883	3.57402
P17710-3	Isoform HK1 of Hexokinase-1 OS=Mus musculus OX=10090 GN=Hk1 - [HXK1_MOUSE]	918	1.883	2.32919	6.26272	3.49164	2.75141	3.83818	6.84099	4.47686	3.95909	3.24886	4.5826	3.93018
P18572-2	Isoform 2 of Basigin OS=Mus musculus OX=10090 GN=Bsg - [BASI_MOUSE]	273	1.883	0.776398	0.78284	1.14741	2.06356	3.07055	0.760109	1.96474	2.63939	0.812216	1.52753	1.65971
P19253	60S ribosomal protein L13a OS=Mus musculus OX=10090 GN=Rpl13a PE=1 SV=4 - [RL13A_MOUSE]	203	1.883	3.88199	4.69704	3.48734	3.43926	4.60582	4.56066	4.20191	1.97954	6.49773	4.5826	4.35329
P23198	Chromobox protein homolog 3 OS=Mus musculus OX=10090 GN=Cbx3 PE=1 SV=2 - [CBX3_MOUSE]	183	1.883	3.88199	5.47988	3.74829	6.19067	6.14109	7.60109	6.64429	3.95909	4.06108	5.34637	4.45551
P26369	Splicing factor U2AF 65 kDa subunit OS=Mus musculus OX=10090 GN=U2af2 PE=1 SV=3 - [U2AF2_MOUSE]	475	1.883	3.10559	3.13136	2.70665	5.50282	5.37346	3.80055	4.89227	3.29924	4.06108	4.5826	3.98097
P26883	Peptidyl-prolyl cis-trans isomerase FKBP1A OS=Mus musculus OX=10090 GN=Fkbp1a PE=1 SV=2 - [FKB1A_MOUSE]	108	1.883	2.32919	1.56568	1.92596	2.06356	0.767636	0.760109	1.1971	1.97954	0.812216	1.52753	1.43976
P35293	Ras-related protein Rab-18 OS=Mus musculus OX=10090 GN=Rab18 PE=1 SV=2 - [RAB18_MOUSE]	206	1.883	1.5528	3.13136	2.18905	2.06356	1.53527	2.28033	1.95972	1.97954	0.812216	1.52753	1.43976
P45952	Medium-chain specific acyl-CoA dehydrogenase, mitochondrial OS=Mus musculus OX=10090 GN=Acadm PE=1 SV=1 - [ACADM_MOUSE]	421	1.883	3.88199	3.13136	2.96545	2.06356	2.30291	3.80055	2.72234	2.63939	5.68551	5.34637	4.55709
P49717	DNA replication licensing factor MCM4 OS=Mus musculus OX=10090 GN=Mcm4 PE=1 SV=1 - [MCM4_MOUSE]	862	1.883	3.88199	4.69704	3.48734	5.50282	6.90873	6.08088	6.16414	6.59848	4.06108	5.34637	5.33531
P54822	Adenylosuccinate lyase OS=Mus musculus OX=10090 GN=Adsl PE=1 SV=2 - [PUR8_MOUSE]	484	1.883	6.21118	4.69704	4.26374	8.94208	7.67636	6.08088	7.56644	3.95909	4.06108	10.6927	6.23763
P57784	U2 small nuclear ribonucleoprotein A' OS=Mus musculus OX=10090 GN=Snrpa1 PE=1 SV=2 - [RU2A_MOUSE]	255	1.883	1.5528	1.56568	1.66716	1.37571	1.53527	2.28033	1.73044	1.97954	2.43665	3.05507	2.49042
P62075	Mitochondrial import inner membrane translocase subunit Tim13 OS=Mus musculus OX=10090 GN=Timm13 PE=1 SV=1 - [TIM13_MOUSE]	95	1.883	2.32919	2.34852	2.18691	1.37571	2.30291	3.04044	2.23968	2.63939	1.62443	1.52753	1.93045
P62627	Dynein light chain roadblock-type 1 OS=Mus musculus OX=10090 GN=Dynlrb1 PE=1 SV=3 - [DLRB1_MOUSE]	96	1.883	0.776398	1.56568	1.40836	0.687853	1.53527	0.760109	0.994412	1.3197	2.43665	0.763767	1.5067
P62874	Guanine nucleotide-binding protein G(I)/G(S)/G(T) subunit beta-1 OS=Mus musculus OX=10090 GN=Gnb1 PE=1 SV=3 - [GBB1_MOUSE]	340	1.883	3.10559	5.47988	3.48949	4.81497	4.60582	3.04044	4.15374	4.61894	4.87329	2.2913	3.92784
P62900	60S ribosomal protein L31 OS=Mus musculus OX=10090 GN=Rpl31 PE=1 SV=1 - [RL31_MOUSE]	125	1.883	3.10559	2.34852	2.4457	2.75141	2.30291	2.28033	2.44488	1.97954	4.87329	2.2913	3.04805
P70195	Proteasome subunit beta type-7 OS=Mus musculus OX=10090 GN=Psmb7 PE=1 SV=1 - [PSB7_MOUSE]	277	1.883	1.5528	0.78284	1.40621	1.37571	2.30291	2.28033	1.98631	0.659848	1.62443	1.52753	1.2706
P70349	Histidine triad nucleotide-binding protein 1 OS=Mus musculus OX=10090 GN=Hint1 PE=1 SV=3 - [HINT1_MOUSE]	126	1.883	3.10559	1.56568	2.18476	1.37571	1.53527	1.52022	1.47707	2.63939	2.43665	3.05507	2.71037
P97310	DNA replication licensing factor MCM2 OS=Mus musculus OX=10090 GN=Mcm2 PE=1 SV=3 - [MCM2_MOUSE]	904	1.883	0.776398	3.13136	1.93025	4.81497	2.30291	2.28033	3.13274	1.3197	1.62443	0.763767	1.23596
P97311	DNA replication licensing factor MCM6 OS=Mus musculus OX=10090 GN=Mcm6 PE=1 SV=1 - [MCM6_MOUSE]	821	1.883	1.5528	0.78284	1.40621	4.12712	2.30291	3.04044	3.15682	3.95909	1.62443	1.52753	2.37035
Q11011	Puromycin-sensitive aminopeptidase OS=Mus musculus OX=10090 GN=Npepps PE=1 SV=2 - [PSA_MOUSE]	920	1.883	0.776398	1.56568	1.40836	2.06356	0.767636	1.52022	1.45047	1.3197	1.62443	1.52753	1.49055
Q3TXS7	26S proteasome non-ATPase regulatory subunit 1 OS=Mus musculus OX=10090 GN=Psmd1 PE=1 SV=1 - [PSMD1_MOUSE]	953	1.883	0.776398	1.56568	1.40836	2.75141	1.53527	4.56066	2.94911	3.29924	5.68551	1.52753	3.5041
Q4VAA2-2	Isoform 2 of Protein CDV3 OS=Mus musculus OX=10090 GN=Cdv3 - [CDV3_MOUSE]	236	1.883	2.32919	2.34852	2.18691	2.06356	1.53527	3.80055	2.46646	2.63939	2.43665	1.52753	2.20119
Q5SUR0	Phosphoribosylformylglycinamidine synthase OS=Mus musculus OX=10090 GN=Pfas PE=1 SV=1 - [PUR4_MOUSE]	1337	1.883	2.32919	2.34852	2.18691	5.50282	4.60582	5.32077	5.14314	1.3197	4.87329	4.5826	3.59186
Q61024	Asparagine synthetase [glutamine-hydrolyzing] OS=Mus musculus OX=10090 GN=Asns PE=1 SV=3 - [ASNS_MOUSE]	561	1.883	0.776398	3.13136	1.93025	3.43926	5.37346	4.56066	4.45779	4.61894	2.43665	3.05507	3.37022
Q61035	Histidine--tRNA ligase, cytoplasmic OS=Mus musculus OX=10090 GN=Hars PE=1 SV=2 - [SYHC_MOUSE]	509	1.883	3.88199	4.69704	3.48734	3.43926	4.60582	2.28033	3.4418	3.29924	1.62443	1.52753	2.1504
Q62084	Protein phosphatase 1 regulatory subunit 14B OS=Mus musculus OX=10090 GN=Ppp1r14b PE=1 SV=2 - [PP14B_MOUSE]	147	1.883	1.5528	0.78284	1.40621	1.37571	2.30291	1.52022	1.73294	2.63939	0.812216	0.763767	1.40513
Q62351	Transferrin receptor protein 1 OS=Mus musculus OX=10090 GN=Tfrc PE=1 SV=1 - [TFR1_MOUSE]	763	1.883	1.5528	0.78284	1.40621	2.06356	2.30291	0.760109	1.70886	4.61894	6.49773	3.05507	4.72391
Q6NVF9	Cleavage and polyadenylation specificity factor subunit 6 OS=Mus musculus OX=10090 GN=Cpsf6 PE=1 SV=1 - [CPSF6_MOUSE]	551	1.883	2.32919	1.56568	1.92596	2.75141	2.30291	3.04044	2.69825	2.63939	4.06108	3.05507	3.25185
Q8BG32	26S proteasome non-ATPase regulatory subunit 11 OS=Mus musculus OX=10090 GN=Psmd11 PE=1 SV=3 - [PSD11_MOUSE]	422	1.883	4.65839	2.34852	2.9633	2.75141	3.07055	3.04044	2.95413	3.29924	2.43665	2.2913	2.67573
Q8BH59	Calcium-binding mitochondrial carrier protein Aralar1 OS=Mus musculus OX=10090 GN=Slc25a12 PE=1 SV=1 - [CMC1_MOUSE]	677	1.883	2.32919	1.56568	1.92596	3.43926	2.30291	1.52022	2.4208	1.97954	2.43665	1.52753	1.98124
Q91VW3	SH3 domain-binding glutamic acid-rich-like protein 3 OS=Mus musculus OX=10090 GN=Sh3bgrl3 PE=1 SV=1 - [SH3L3_MOUSE]	93	1.883	3.88199	3.9142	3.2264	2.06356	0.767636	2.28033	1.70384	2.63939	3.24886	2.2913	2.72652
Q99JX4	Eukaryotic translation initiation factor 3 subunit M OS=Mus musculus OX=10090 GN=Eif3m PE=1 SV=1 - [EIF3M_MOUSE]	374	1.883	0.776398	1.56568	1.40836	2.75141	0.767636	2.28033	1.93312	3.29924	1.62443	2.2913	2.40499
Q9CPW4	Actin-related protein 2/3 complex subunit 5 OS=Mus musculus OX=10090 GN=Arpc5 PE=1 SV=3 - [ARPC5_MOUSE]	151	1.883	1.5528	0.78284	1.40621	1.37571	0.767636	2.28033	1.47456	1.97954	1.62443	0.763767	1.45591
Q9CZ04	COP9 signalosome complex subunit 7a OS=Mus musculus OX=10090 GN=Cops7a PE=1 SV=2 - [CSN7A_MOUSE]	275	1.883	0.776398	0.78284	1.14741	2.06356	2.30291	2.28033	2.2156	2.63939	1.62443	2.2913	2.18504
Q9D1R9	60S ribosomal protein L34 OS=Mus musculus OX=10090 GN=Rpl34 PE=1 SV=2 - [RL34_MOUSE]	117	1.883	2.32919	2.34852	2.18691	2.06356	0.767636	2.28033	1.70384	1.97954	2.43665	2.2913	2.23583
Q9D358	Low molecular weight phosphotyrosine protein phosphatase OS=Mus musculus OX=10090 GN=Acp1 PE=1 SV=3 - [PPAC_MOUSE]	158	1.883	1.5528	2.34852	1.92811	2.06356	1.53527	2.28033	1.95972	1.3197	1.62443	2.2913	1.74514
Q9D6Z1	Nucleolar protein 56 OS=Mus musculus OX=10090 GN=Nop56 PE=1 SV=2 - [NOP56_MOUSE]	580	1.883	1.5528	3.9142	2.45	3.43926	3.83818	3.80055	3.69266	2.63939	2.43665	2.2913	2.45578
Q9DB77	Cytochrome b-c1 complex subunit 2, mitochondrial OS=Mus musculus OX=10090 GN=Uqcrc2 PE=1 SV=1 - [QCR2_MOUSE]	453	1.883	2.32919	2.34852	2.18691	2.06356	1.53527	1.52022	1.70635	2.63939	2.43665	1.52753	2.20119
Q9DBS1	Transmembrane protein 43 OS=Mus musculus OX=10090 GN=Tmem43 PE=1 SV=1 - [TMM43_MOUSE]	400	1.883	1.5528	1.56568	1.66716	2.75141	3.83818	2.28033	2.95664	3.29924	0.812216	1.52753	1.87966
Q9ER72-2	Isoform 2 of Cysteine--tRNA ligase, cytoplasmic OS=Mus musculus OX=10090 GN=Cars - [SYCC_MOUSE]	748	1.883	3.88199	2.34852	2.7045	4.81497	3.83818	3.04044	3.89786	5.27879	3.24886	3.81883	4.11549
Q9EST5	Acidic leucine-rich nuclear phosphoprotein 32 family member B OS=Mus musculus OX=10090 GN=Anp32b PE=1 SV=1 - [AN32B_MOUSE]	272	1.883	1.5528	1.56568	1.66716	1.37571	3.07055	1.52022	1.98882	2.63939	2.43665	1.52753	2.20119
Q9JLJ2	4-trimethylaminobutyraldehyde dehydrogenase OS=Mus musculus OX=10090 GN=Aldh9a1 PE=1 SV=1 - [AL9A1_MOUSE]	494	1.883	3.88199	4.69704	3.48734	3.43926	7.67636	7.60109	6.23891	1.97954	4.87329	5.34637	4.0664
Q9JM14	5'(3')-deoxyribonucleotidase, cytosolic type OS=Mus musculus OX=10090 GN=Nt5c PE=1 SV=1 - [NT5C_MOUSE]	200	1.883	1.5528	3.13136	2.18905	2.06356	2.30291	1.52022	1.96223	1.97954	1.62443	0.763767	1.45591
O35685	Nuclear migration protein nudC OS=Mus musculus OX=10090 GN=Nudc PE=1 SV=1 - [NUDC_MOUSE]	332	1.25534	0.776398	0.78284	0.938191	0.687853	0.767636	0.760109	0.738533	2.63939	0.812216	0.763767	1.40513
O88543	COP9 signalosome complex subunit 3 OS=Mus musculus OX=10090 GN=Cops3 PE=1 SV=3 - [CSN3_MOUSE]	423	1.25534	1.5528	0.78284	1.19699	1.37571	1.53527	0.760109	1.2237	1.97954	1.62443	0.763767	1.45591
O88587-2	Isoform Soluble of Catechol O-methyltransferase OS=Mus musculus OX=10090 GN=Comt - [COMT_MOUSE]	222	1.25534	2.32919	1.56568	1.71674	2.06356	0.767636	3.04044	1.95721	3.29924	2.43665	2.2913	2.67573
P01942	Hemoglobin subunit alpha OS=Mus musculus OX=10090 GN=Hba PE=1 SV=2 - [HBA_MOUSE]	142	1.25534	2.32919	2.34852	1.97768	2.06356	2.30291	2.28033	2.2156	1.97954	1.62443	2.2913	1.96509
P06797	Cathepsin L1 OS=Mus musculus OX=10090 GN=Ctsl PE=1 SV=2 - [CATL1_MOUSE]	334	1.25534	0.776398	0.78284	0.938191	0.687853	0.767636	0.760109	0.738533	0.659848	1.62443	1.52753	1.2706
P15379-2	Isoform 13 of CD44 antigen OS=Mus musculus OX=10090 GN=Cd44 - [CD44_MOUSE]	363	1.25534	1.5528	1.56568	1.45794	1.37571	2.30291	2.28033	1.98631	1.97954	1.62443	3.81883	2.47427
P16460	Argininosuccinate synthase OS=Mus musculus OX=10090 GN=Ass1 PE=1 SV=1 - [ASSY_MOUSE]	412	1.25534	3.88199	0.78284	1.97339	6.87853	6.14109	5.32077	6.11346	7.25833	14.6199	13.7478	11.8753
P17047	Lysosome-associated membrane glycoprotein 2 OS=Mus musculus OX=10090 GN=Lamp2 PE=1 SV=2 - [LAMP2_MOUSE]	415	1.25534	0.776398	0.78284	0.938191	2.06356	1.53527	1.52022	1.70635	1.3197	2.43665	2.2913	2.01588
P24527	Leukotriene A-4 hydrolase OS=Mus musculus OX=10090 GN=Lta4h PE=1 SV=4 - [LKHA4_MOUSE]	611	1.25534	6.98758	4.69704	4.31332	3.43926	5.37346	1.52022	3.44431	3.95909	2.43665	1.52753	2.64109
P31230	Aminoacyl tRNA synthase complex-interacting multifunctional protein 1 OS=Mus musculus OX=10090 GN=Aimp1 PE=1 SV=2 - [AIMP1_MOUSE]	310	1.25534	0.776398	1.56568	1.19914	0.687853	1.53527	1.52022	1.24778	1.3197	0.812216	2.2913	1.4744
P35762	CD81 antigen OS=Mus musculus OX=10090 GN=Cd81 PE=1 SV=2 - [CD81_MOUSE]	236	1.25534	1.5528	2.34852	1.71888	1.37571	1.53527	1.52022	1.47707	3.95909	1.62443	1.52753	2.37035
P42125	Enoyl-CoA delta isomerase 1, mitochondrial OS=Mus musculus OX=10090 GN=Eci1 PE=1 SV=2 - [ECI1_MOUSE]	289	1.25534	1.5528	0.78284	1.19699	4.12712	0.767636	0.760109	1.88495	1.3197	1.62443	2.2913	1.74514
P47713	Cytosolic phospholipase A2 OS=Mus musculus OX=10090 GN=Pla2g4a PE=1 SV=1 - [PA24A_MOUSE]	748	1.25534	0.776398	2.34852	1.46008	2.06356	2.30291	2.28033	2.2156	1.97954	0.812216	0.763767	1.18518
P47964	60S ribosomal protein L36 OS=Mus musculus OX=10090 GN=Rpl36 PE=1 SV=2 - [RL36_MOUSE]	105	1.25534	0.776398	2.34852	1.46008	2.06356	1.53527	0.760109	1.45298	1.3197	0.812216	2.2913	1.4744
P50518	V-type proton ATPase subunit E 1 OS=Mus musculus OX=10090 GN=Atp6v1e1 PE=1 SV=2 - [VATE1_MOUSE]	226	1.25534	2.32919	0.78284	1.45579	2.06356	2.30291	1.52022	1.96223	0.659848	0.812216	3.05507	1.50904
P53994	Ras-related protein Rab-2A OS=Mus musculus OX=10090 GN=Rab2a PE=1 SV=1 - [RAB2A_MOUSE]	212	1.25534	3.10559	1.56568	1.97554	1.37571	0.767636	1.52022	1.22119	2.63939	1.62443	2.2913	2.18504
P56135	ATP synthase subunit f, mitochondrial OS=Mus musculus OX=10090 GN=Atp5j2 PE=1 SV=3 - [ATPK_MOUSE]	88	1.25534	0.776398	0.78284	0.938191	0.687853	0.767636	0.760109	0.738533	1.3197	0.812216	0.763767	0.965226
P61211	ADP-ribosylation factor-like protein 1 OS=Mus musculus OX=10090 GN=Arl1 PE=1 SV=1 - [ARL1_MOUSE]	181	1.25534	1.5528	0.78284	1.19699	1.37571	1.53527	1.52022	1.47707	1.3197	1.62443	2.2913	1.74514
P61514	60S ribosomal protein L37a OS=Mus musculus OX=10090 GN=Rpl37a PE=1 SV=2 - [RL37A_MOUSE]	92	1.25534	2.32919	1.56568	1.71674	1.37571	1.53527	1.52022	1.47707	0.659848	1.62443	1.52753	1.2706
P61924	Coatomer subunit zeta-1 OS=Mus musculus OX=10090 GN=Copz1 PE=1 SV=1 - [COPZ1_MOUSE]	177	1.25534	0.776398	1.56568	1.19914	0.687853	0.767636	2.28033	1.24527	1.3197	0.812216	1.52753	1.21982
P61957	Small ubiquitin-related modifier 2 OS=Mus musculus OX=10090 GN=Sumo2 PE=1 SV=1 - [SUMO2_MOUSE]	95	1.25534	0.776398	0.78284	0.938191	0.687853	0.767636	1.52022	0.991903	1.3197	1.62443	1.52753	1.49055
P62267	40S ribosomal protein S23 OS=Mus musculus OX=10090 GN=Rps23 PE=1 SV=3 - [RS23_MOUSE]	143	1.25534	3.88199	2.34852	2.49528	1.37571	2.30291	2.28033	1.98631	1.3197	3.24886	2.2913	2.28662
P62317	Small nuclear ribonucleoprotein Sm D2 OS=Mus musculus OX=10090 GN=Snrpd2 PE=1 SV=1 - [SMD2_MOUSE]	118	1.25534	3.88199	3.13136	2.75623	4.12712	3.07055	0.760109	2.65259	1.3197	2.43665	2.2913	2.01588
P62320	Small nuclear ribonucleoprotein Sm D3 OS=Mus musculus OX=10090 GN=Snrpd3 PE=1 SV=1 - [SMD3_MOUSE]	126	1.25534	1.5528	1.56568	1.45794	1.37571	1.53527	1.52022	1.47707	1.3197	1.62443	1.52753	1.49055
P70336	Rho-associated protein kinase 2 OS=Mus musculus OX=10090 GN=Rock2 PE=1 SV=1 - [ROCK2_MOUSE]	1388	1.25534	2.32919	3.13136	2.23863	1.37571	0.767636	0.760109	0.967817	0.659848	0.812216	0.763767	0.745277
P98083-3	Isoform p47Shc of SHC-transforming protein 1 OS=Mus musculus OX=10090 GN=Shc1 - [SHC1_MOUSE]	424	1.25534	2.32919	1.56568	1.71674	0.687853	1.53527	1.52022	1.24778	0.659848	0.812216	0.763767	0.745277
Q3U1J4	DNA damage-binding protein 1 OS=Mus musculus OX=10090 GN=Ddb1 PE=1 SV=2 - [DDB1_MOUSE]	1140	1.25534	1.5528	0.78284	1.19699	4.81497	3.83818	1.52022	3.39112	4.61894	1.62443	3.81883	3.35407
Q3UGC7	Eukaryotic translation initiation factor 3 subunit J-A OS=Mus musculus OX=10090 GN=Eif3j1 PE=2 SV=1 - [EI3JA_MOUSE]	261	1.25534	2.32919	0.78284	1.45579	0.687853	0.767636	0.760109	0.738533	0.659848	1.62443	2.2913	1.52519
Q61543	Golgi apparatus protein 1 OS=Mus musculus OX=10090 GN=Glg1 PE=1 SV=1 - [GSLG1_MOUSE]	1175	1.25534	1.5528	0.78284	1.19699	0.687853	0.767636	1.52022	0.991903	1.97954	4.06108	1.52753	2.52272
Q62093	Serine/arginine-rich splicing factor 2 OS=Mus musculus OX=10090 GN=Srsf2 PE=1 SV=4 - [SRSF2_MOUSE]	221	1.25534	2.32919	2.34852	1.97768	2.06356	3.07055	3.04044	2.72485	1.97954	1.62443	2.2913	1.96509
Q6ZWU9	40S ribosomal protein S27 OS=Mus musculus OX=10090 GN=Rps27 PE=1 SV=3 - [RS27_MOUSE]	84	1.25534	0.776398	1.56568	1.19914	1.37571	1.53527	1.52022	1.47707	0.659848	0.812216	1.52753	0.999866
Q7TQI3	Ubiquitin thioesterase OTUB1 OS=Mus musculus OX=10090 GN=Otub1 PE=1 SV=2 - [OTUB1_MOUSE]	271	1.25534	2.32919	3.13136	2.23863	3.43926	1.53527	2.28033	2.41829	1.97954	0.812216	1.52753	1.43976
Q8BH04	Phosphoenolpyruvate carboxykinase [GTP], mitochondrial OS=Mus musculus OX=10090 GN=Pck2 PE=1 SV=1 - [PCKGM_MOUSE]	640	1.25534	3.88199	3.9142	3.01717	6.87853	2.30291	3.04044	4.07396	1.97954	2.43665	3.05507	2.49042
Q8BJU0-2	Isoform 2 of Small glutamine-rich tetratricopeptide repeat-containing protein alpha OS=Mus musculus OX=10090 GN=Sgta - [SGTA_MOUSE]	314	1.25534	1.5528	1.56568	1.45794	2.06356	2.30291	1.52022	1.96223	1.3197	2.43665	1.52753	1.76129
Q8C156	Condensin complex subunit 2 OS=Mus musculus OX=10090 GN=Ncaph PE=1 SV=1 - [CND2_MOUSE]	731	1.25534	2.32919	2.34852	1.97768	1.37571	1.53527	1.52022	1.47707	1.3197	3.24886	3.05507	2.54121
Q8C3X8	Lipase maturation factor 2 OS=Mus musculus OX=10090 GN=Lmf2 PE=1 SV=1 - [LMF2_MOUSE]	702	1.25534	0.776398	1.56568	1.19914	1.37571	0.767636	0.760109	0.967817	2.63939	1.62443	1.52753	1.93045
Q8CGK3	Lon protease homolog, mitochondrial OS=Mus musculus OX=10090 GN=Lonp1 PE=1 SV=2 - [LONM_MOUSE]	949	1.25534	1.5528	0.78284	1.19699	2.06356	0.767636	1.52022	1.45047	1.3197	1.62443	3.81883	2.25432
Q8K0C4	Lanosterol 14-alpha demethylase OS=Mus musculus OX=10090 GN=Cyp51a1 PE=1 SV=1 - [CP51A_MOUSE]	503	1.25534	2.32919	1.56568	1.71674	2.06356	0.767636	3.04044	1.95721	1.3197	0.812216	1.52753	1.21982
Q8K411-3	Isoform 3 of Presequence protease, mitochondrial OS=Mus musculus OX=10090 GN=Pitrm1 - [PREP_MOUSE]	997	1.25534	3.10559	1.56568	1.97554	2.06356	3.07055	3.04044	2.72485	1.97954	0.812216	0.763767	1.18518
Q8R010	Aminoacyl tRNA synthase complex-interacting multifunctional protein 2 OS=Mus musculus OX=10090 GN=Aimp2 PE=1 SV=2 - [AIMP2_MOUSE]	320	1.25534	1.5528	0.78284	1.19699	1.37571	2.30291	0.760109	1.47957	1.97954	0.812216	1.52753	1.43976
Q8R0X7	Sphingosine-1-phosphate lyase 1 OS=Mus musculus OX=10090 GN=Sgpl1 PE=1 SV=1 - [SGPL1_MOUSE]	568	1.25534	1.5528	1.56568	1.45794	2.75141	1.53527	2.28033	2.189	1.3197	2.43665	1.52753	1.76129
Q99KK7	Dipeptidyl peptidase 3 OS=Mus musculus OX=10090 GN=Dpp3 PE=1 SV=2 - [DPP3_MOUSE]	738	1.25534	0.776398	0.78284	0.938191	0.687853	1.53527	0.760109	0.994412	1.3197	0.812216	2.2913	1.4744
Q99LE6	ATP-binding cassette sub-family F member 2 OS=Mus musculus OX=10090 GN=Abcf2 PE=1 SV=1 - [ABCF2_MOUSE]	628	1.25534	1.5528	0.78284	1.19699	2.06356	0.767636	2.28033	1.70384	1.97954	0.812216	3.05507	1.94894
Q99LP6	GrpE protein homolog 1, mitochondrial OS=Mus musculus OX=10090 GN=Grpel1 PE=1 SV=1 - [GRPE1_MOUSE]	217	1.25534	0.776398	1.56568	1.19914	0.687853	1.53527	1.52022	1.24778	0.659848	2.43665	1.52753	1.54134
Q9CPR4	60S ribosomal protein L17 OS=Mus musculus OX=10090 GN=Rpl17 PE=1 SV=3 - [RL17_MOUSE]	184	1.25534	3.10559	4.69704	3.01932	2.75141	3.07055	2.28033	2.70076	3.95909	3.24886	2.2913	3.16642
Q9CQF3	Cleavage and polyadenylation specificity factor subunit 5 OS=Mus musculus OX=10090 GN=Nudt21 PE=1 SV=1 - [CPSF5_MOUSE]	227	1.25534	2.32919	0.78284	1.45579	2.75141	2.30291	1.52022	2.19151	1.97954	3.24886	0.763767	1.99739
Q9CQT1	Methylthioribose-1-phosphate isomerase OS=Mus musculus OX=10090 GN=Mri1 PE=1 SV=1 - [MTNA_MOUSE]	369	1.25534	0.776398	0.78284	0.938191	3.43926	0.767636	0.760109	1.65567	1.3197	0.812216	0.763767	0.965226
Q9CQU0	Thioredoxin domain-containing protein 12 OS=Mus musculus OX=10090 GN=Txndc12 PE=1 SV=1 - [TXD12_MOUSE]	170	1.25534	0.776398	0.78284	0.938191	0.687853	0.767636	0.760109	0.738533	1.97954	1.62443	0.763767	1.45591
Q9CRB2	H/ACA ribonucleoprotein complex subunit 2 OS=Mus musculus OX=10090 GN=Nhp2 PE=1 SV=1 - [NHP2_MOUSE]	153	1.25534	0.776398	0.78284	0.938191	1.37571	1.53527	2.28033	1.73044	0.659848	2.43665	1.52753	1.54134
Q9CX56	26S proteasome non-ATPase regulatory subunit 8 OS=Mus musculus OX=10090 GN=Psmd8 PE=1 SV=2 - [PSMD8_MOUSE]	353	1.25534	0.776398	0.78284	0.938191	2.06356	0.767636	0.760109	1.1971	1.3197	0.812216	0.763767	0.965226
Q9CYL5	Golgi-associated plant pathogenesis-related protein 1 OS=Mus musculus OX=10090 GN=Glipr2 PE=1 SV=3 - [GAPR1_MOUSE]	154	1.25534	0.776398	0.78284	0.938191	1.37571	1.53527	1.52022	1.47707	1.97954	0.812216	1.52753	1.43976
Q9D071-2	Isoform 2 of MMS19 nucleotide excision repair protein homolog OS=Mus musculus OX=10090 GN=Mms19 - [MMS19_MOUSE]	889	1.25534	1.5528	1.56568	1.45794	2.75141	1.53527	1.52022	1.93563	1.3197	1.62443	2.2913	1.74514
Q9D0T1	NHP2-like protein 1 OS=Mus musculus OX=10090 GN=Snu13 PE=1 SV=4 - [NH2L1_MOUSE]	128	1.25534	3.10559	2.34852	2.23648	5.50282	3.07055	2.28033	3.6179	1.97954	4.87329	4.5826	3.81181
Q9D1M7	Peptidyl-prolyl cis-trans isomerase FKBP11 OS=Mus musculus OX=10090 GN=Fkbp11 PE=1 SV=1 - [FKB11_MOUSE]	201	1.25534	0.776398	0.78284	0.938191	0.687853	0.767636	0.760109	0.738533	0.659848	0.812216	0.763767	0.745277
Q9D8S4	Oligoribonuclease, mitochondrial OS=Mus musculus OX=10090 GN=Rexo2 PE=1 SV=2 - [ORN_MOUSE]	237	1.25534	3.10559	2.34852	2.23648	0.687853	0.767636	0.760109	0.738533	0.659848	1.62443	0.763767	1.01602
Q9EQ61	Pescadillo homolog OS=Mus musculus OX=10090 GN=Pes1 PE=1 SV=1 - [PESC_MOUSE]	584	1.25534	0.776398	0.78284	0.938191	0.687853	0.767636	0.760109	0.738533	0.659848	0.812216	0.763767	0.745277
Q9ESW8	Pyroglutamyl-peptidase 1 OS=Mus musculus OX=10090 GN=Pgpep1 PE=1 SV=1 - [PGPI_MOUSE]	209	1.25534	0.776398	0.78284	0.938191	2.75141	2.30291	0.760109	1.93814	1.3197	1.62443	1.52753	1.49055
Q9QXT0	Protein canopy homolog 2 OS=Mus musculus OX=10090 GN=Cnpy2 PE=1 SV=1 - [CNPY2_MOUSE]	182	1.25534	2.32919	0.78284	1.45579	2.75141	2.30291	1.52022	2.19151	0.659848	0.812216	0.763767	0.745277
Q9QZ88	Vacuolar protein sorting-associated protein 29 OS=Mus musculus OX=10090 GN=Vps29 PE=1 SV=1 - [VPS29_MOUSE]	182	1.25534	1.5528	2.34852	1.71888	3.43926	2.30291	1.52022	2.4208	1.3197	2.43665	2.2913	2.01588
Q9R0A0	Peroxisomal membrane protein PEX14 OS=Mus musculus OX=10090 GN=Pex14 PE=1 SV=1 - [PEX14_MOUSE]	376	1.25534	1.5528	0.78284	1.19699	2.06356	0.767636	1.52022	1.45047	1.3197	0.812216	2.2913	1.4744
Q9R1Q7	Proteolipid protein 2 OS=Mus musculus OX=10090 GN=Plp2 PE=1 SV=1 - [PLP2_MOUSE]	152	1.25534	0.776398	0.78284	0.938191	0.687853	0.767636	0.760109	0.738533	1.3197	0.812216	0.763767	0.965226
Q9WUA2	Phenylalanine--tRNA ligase beta subunit OS=Mus musculus OX=10090 GN=Farsb PE=1 SV=2 - [SYFB_MOUSE]	589	1.25534	0.776398	3.13136	1.72103	1.37571	1.53527	0.760109	1.2237	0.659848	2.43665	3.05507	2.05052
Q9Z2I8-2	Isoform 2 of Succinate--CoA ligase [GDP-forming] subunit beta, mitochondrial OS=Mus musculus OX=10090 GN=Suclg2 - [SUCB2_MOUSE]	384	1.25534	1.5528	1.56568	1.45794	2.75141	2.30291	2.28033	2.44488	1.97954	1.62443	0.763767	1.45591
O35465	Peptidyl-prolyl cis-trans isomerase FKBP8 OS=Mus musculus OX=10090 GN=Fkbp8 PE=1 SV=2 - [FKBP8_MOUSE]	402	0.627668	0.776398	1.56568	0.989915	1.37571	0.767636	1.52022	1.22119	1.3197	1.62443	1.52753	1.49055
O54962	Barrier-to-autointegration factor OS=Mus musculus OX=10090 GN=Banf1 PE=1 SV=1 - [BAF_MOUSE]	89	0.627668	1.5528	0.78284	0.987768	0.687853	2.30291	3.04044	2.0104	1.3197	3.24886	2.2913	2.28662
O70194	Eukaryotic translation initiation factor 3 subunit D OS=Mus musculus OX=10090 GN=Eif3d PE=1 SV=2 - [EIF3D_MOUSE]	548	0.627668	3.10559	1.56568	1.76631	3.43926	5.37346	3.80055	4.20442	1.3197	4.06108	4.5826	3.32113
O88712-3	Isoform 3 of C-terminal-binding protein 1 OS=Mus musculus OX=10090 GN=Ctbp1 - [CTBP1_MOUSE]	367	0.627668	0.776398	0.78284	0.728968	2.06356	1.53527	0.760109	1.45298	0.659848	0.812216	0.763767	0.745277
P10922	Histone H1.0 OS=Mus musculus OX=10090 GN=H1f0 PE=2 SV=4 - [H10_MOUSE]	194	0.627668	0.776398	0.78284	0.728968	0.687853	1.53527	1.52022	1.24778	0.659848	1.62443	1.52753	1.2706
P13439	Uridine 5'-monophosphate synthase OS=Mus musculus OX=10090 GN=Umps PE=1 SV=3 - [UMPS_MOUSE]	481	0.627668	0.776398	1.56568	0.989915	2.75141	6.14109	2.28033	3.72428	1.97954	1.62443	3.05507	2.21968
P18155	Bifunctional methylenetetrahydrofolate dehydrogenase/cyclohydrolase, mitochondrial OS=Mus musculus OX=10090 GN=Mthfd2 PE=1 SV=1 - [MTDC_MOUSE]	350	0.627668	0.776398	0.78284	0.728968	0.687853	1.53527	2.28033	1.50115	3.95909	1.62443	1.52753	2.37035
P35550	rRNA 2'-O-methyltransferase fibrillarin OS=Mus musculus OX=10090 GN=Fbl PE=1 SV=2 - [FBRL_MOUSE]	327	0.627668	0.776398	0.78284	0.728968	2.06356	2.30291	1.52022	1.96223	0.659848	0.812216	1.52753	0.999866
P51859	Hepatoma-derived growth factor OS=Mus musculus OX=10090 GN=Hdgf PE=1 SV=2 - [HDGF_MOUSE]	237	0.627668	0.776398	0.78284	0.728968	1.37571	1.53527	0.760109	1.2237	1.3197	1.62443	1.52753	1.49055
P56812	Programmed cell death protein 5 OS=Mus musculus OX=10090 GN=Pdcd5 PE=1 SV=3 - [PDCD5_MOUSE]	126	0.627668	1.5528	2.34852	1.50966	0.687853	0.767636	2.28033	1.24527	0.659848	1.62443	1.52753	1.2706
P62307	Small nuclear ribonucleoprotein F OS=Mus musculus OX=10090 GN=Snrpf PE=1 SV=1 - [RUXF_MOUSE]	86	0.627668	0.776398	1.56568	0.989915	2.06356	2.30291	1.52022	1.96223	0.659848	1.62443	1.52753	1.2706
Q5F2E7	Nuclear fragile X mental retardation-interacting protein 2 OS=Mus musculus OX=10090 GN=Nufip2 PE=1 SV=1 - [NUFP2_MOUSE]	692	0.627668	0.776398	0.78284	0.728968	0.687853	0.767636	0.760109	0.738533	0.659848	0.812216	0.763767	0.745277
Q60737	Casein kinase II subunit alpha OS=Mus musculus OX=10090 GN=Csnk2a1 PE=1 SV=2 - [CSK21_MOUSE]	391	0.627668	2.32919	0.78284	1.24657	1.37571	2.30291	2.28033	1.98631	3.29924	0.812216	3.81883	2.64343
Q60972	Histone-binding protein RBBP4 OS=Mus musculus OX=10090 GN=Rbbp4 PE=1 SV=5 - [RBBP4_MOUSE]	425	0.627668	2.32919	1.56568	1.50751	3.43926	2.30291	1.52022	2.4208	1.3197	1.62443	2.2913	1.74514
Q61584-2	Isoform A of Fragile X mental retardation syndrome-related protein 1 OS=Mus musculus OX=10090 GN=Fxr1 - [FXR1_MOUSE]	539	0.627668	1.5528	1.56568	1.24871	0.687853	2.30291	1.52022	1.50366	0.659848	3.24886	1.52753	1.81208
Q64105	Sepiapterin reductase OS=Mus musculus OX=10090 GN=Spr PE=1 SV=1 - [SPRE_MOUSE]	261	0.627668	3.10559	0.78284	1.50537	2.06356	2.30291	1.52022	1.96223	1.97954	2.43665	2.2913	2.23583
Q6PDI5	Proteasome adapter and scaffold protein ECM29 OS=Mus musculus OX=10090 GN=Ecpas PE=1 SV=3 - [ECM29_MOUSE]	1840	0.627668	0.776398	1.56568	0.989915	2.06356	2.30291	3.80055	2.72234	1.97954	4.06108	6.11014	4.05025
Q6PHZ2-2	Isoform 2 of Calcium/calmodulin-dependent protein kinase type II subunit delta OS=Mus musculus OX=10090 GN=Camk2d - [KCC2D_MOUSE]	478	0.627668	1.5528	2.34852	1.50966	2.75141	3.83818	1.52022	2.70327	1.97954	3.24886	3.05507	2.76116
Q8BL97-3	Isoform 3 of Serine/arginine-rich splicing factor 7 OS=Mus musculus OX=10090 GN=Srsf7 - [SRSF7_MOUSE]	157	0.627668	2.32919	2.34852	1.76846	3.43926	3.83818	3.04044	3.43929	0.659848	0.812216	2.2913	1.25445
Q8BMA6	Signal recognition particle subunit SRP68 OS=Mus musculus OX=10090 GN=Srp68 PE=1 SV=2 - [SRP68_MOUSE]	625	0.627668	1.5528	0.78284	0.987768	1.37571	1.53527	1.52022	1.47707	1.3197	0.812216	3.05507	1.72899
Q8BPB5	EGF-containing fibulin-like extracellular matrix protein 1 OS=Mus musculus OX=10090 GN=Efemp1 PE=1 SV=1 - [FBLN3_MOUSE]	493	0.627668	3.88199	2.34852	2.28606	1.37571	2.30291	2.28033	1.98631	2.63939	4.87329	6.11014	4.54094
Q8BVI4	Dihydropteridine reductase OS=Mus musculus OX=10090 GN=Qdpr PE=1 SV=2 - [DHPR_MOUSE]	241	0.627668	1.5528	1.56568	1.24871	0.687853	1.53527	0.760109	0.994412	1.3197	1.62443	0.763767	1.23596
Q8K363	ATP-dependent RNA helicase DDX18 OS=Mus musculus OX=10090 GN=Ddx18 PE=1 SV=1 - [DDX18_MOUSE]	660	0.627668	1.5528	0.78284	0.987768	2.06356	0.767636	0.760109	1.1971	0.659848	0.812216	1.52753	0.999866
Q8R1B4	Eukaryotic translation initiation factor 3 subunit C OS=Mus musculus OX=10090 GN=Eif3c PE=1 SV=1 - [EIF3C_MOUSE]	911	0.627668	1.5528	3.13136	1.77061	4.12712	2.30291	5.32077	3.91693	0.659848	1.62443	3.05507	1.77978
Q8R422	CD109 antigen OS=Mus musculus OX=10090 GN=Cd109 PE=1 SV=1 - [CD109_MOUSE]	1442	0.627668	1.5528	1.56568	1.24871	2.75141	3.83818	2.28033	2.95664	1.3197	0.812216	0.763767	0.965226
Q99J09	Methylosome protein 50 OS=Mus musculus OX=10090 GN=Wdr77 PE=1 SV=1 - [MEP50_MOUSE]	342	0.627668	0.776398	0.78284	0.728968	1.37571	1.53527	0.760109	1.2237	1.3197	0.812216	0.763767	0.965226
Q9CR51	V-type proton ATPase subunit G 1 OS=Mus musculus OX=10090 GN=Atp6v1g1 PE=1 SV=3 - [VATG1_MOUSE]	118	0.627668	0.776398	0.78284	0.728968	1.37571	1.53527	0.760109	1.2237	1.3197	0.812216	1.52753	1.21982
Q9CWU9	Nucleoporin Nup37 OS=Mus musculus OX=10090 GN=Nup37 PE=1 SV=2 - [NUP37_MOUSE]	326	0.627668	0.776398	0.78284	0.728968	0.687853	0.767636	0.760109	0.738533	0.659848	0.812216	0.763767	0.745277
Q9D5T0	ATPase family AAA domain-containing protein 1 OS=Mus musculus OX=10090 GN=Atad1 PE=1 SV=1 - [ATAD1_MOUSE]	361	0.627668	0.776398	0.78284	0.728968	1.37571	1.53527	0.760109	1.2237	0.659848	1.62443	1.52753	1.2706
Q9D883	Splicing factor U2AF 35 kDa subunit OS=Mus musculus OX=10090 GN=U2af1 PE=1 SV=4 - [U2AF1_MOUSE]	239	0.627668	0.776398	2.34852	1.25086	1.37571	2.30291	1.52022	1.73294	1.3197	1.62443	1.52753	1.49055
Q9JIG8	PRA1 family protein 2 OS=Mus musculus OX=10090 GN=Praf2 PE=1 SV=1 - [PRAF2_MOUSE]	178	0.627668	2.32919	1.56568	1.50751	1.37571	0.767636	0.760109	0.967817	1.97954	1.62443	1.52753	1.7105
Q9QUH0	Glutaredoxin-1 OS=Mus musculus OX=10090 GN=Glrx PE=1 SV=3 - [GLRX1_MOUSE]	107	0.627668	1.5528	3.13136	1.77061	1.37571	1.53527	2.28033	1.73044	1.3197	1.62443	0.763767	1.23596
Q9QZQ8-2	Isoform 1 of Core histone macro-H2A.1 OS=Mus musculus OX=10090 GN=H2afy - [H2AY_MOUSE]	369	0.627668	3.10559	4.69704	2.8101	2.06356	2.30291	2.28033	2.2156	1.97954	2.43665	2.2913	2.23583
Q9Z0X1	Apoptosis-inducing factor 1, mitochondrial OS=Mus musculus OX=10090 GN=Aifm1 PE=1 SV=1 - [AIFM1_MOUSE]	612	0.627668	1.5528	1.56568	1.24871	1.37571	3.07055	0.760109	1.73545	0.659848	2.43665	2.2913	1.79593
Q8CDN6	Thioredoxin-like protein 1 OS=Mus musculus OX=10090 GN=Txnl1 PE=1 SV=3 - [TXNL1_MOUSE]	289	3.13834	0.776398	0.78284	1.56586	NA	NA	NA	#DIV/0!	1.3197	0.812216	0.763767	0.965226
P20065	Isoform Short of Thymosin beta-4 OS=Mus musculus OX=10090 GN=Tmsb4x - [TYB4_MOUSE]	44	3.13834	0.776398	0.78284	1.56586	NA	NA	NA	#DIV/0!	0.659848	NA	NA	0.659848
Q9Z0S1	3'(2'),5'-bisphosphate nucleotidase 1 OS=Mus musculus OX=10090 GN=Bpnt1 PE=1 SV=2 - [BPNT1_MOUSE]	308	0.627668	1.5528	1.56568	1.24871	NA	NA	NA	#DIV/0!	NA	0.812216	0.763767	0.787991
Q8JZK9	Hydroxymethylglutaryl-CoA synthase, cytoplasmic OS=Mus musculus OX=10090 GN=Hmgcs1 PE=1 SV=1 - [HMCS1_MOUSE]	520	1.25534	0.776398	1.56568	1.19914	NA	NA	NA	#DIV/0!	NA	NA	NA	#DIV/0!
P30677	Guanine nucleotide-binding protein subunit alpha-14 OS=Mus musculus OX=10090 GN=Gna14 PE=1 SV=2 - [GNA14_MOUSE]	355	1.25534	1.5528	0.78284	1.19699	NA	NA	NA	#DIV/0!	0.659848	1.62443	1.52753	1.2706
Q9EQI8	39S ribosomal protein L46, mitochondrial OS=Mus musculus OX=10090 GN=Mrpl46 PE=1 SV=1 - [RM46_MOUSE]	283	0.627668	1.5528	0.78284	0.987768	NA	NA	NA	#DIV/0!	NA	NA	NA	#DIV/0!
Q9DCS9	NADH dehydrogenase [ubiquinone] 1 beta subcomplex subunit 10 OS=Mus musculus OX=10090 GN=Ndufb10 PE=1 SV=3 - [NDUBA_MOUSE]	176	0.627668	1.5528	0.78284	0.987768	NA	NA	NA	#DIV/0!	1.3197	0.812216	NA	1.06596
Q9CQM5	Thioredoxin domain-containing protein 17 OS=Mus musculus OX=10090 GN=Txndc17 PE=1 SV=1 - [TXD17_MOUSE]	123	0.627668	1.5528	0.78284	0.987768	NA	NA	NA	#DIV/0!	0.659848	NA	0.763767	0.711808
Q62219	Isoform 7 of Transforming growth factor beta-1-induced transcript 1 protein OS=Mus musculus OX=10090 GN=Tgfb1i1 - [TGFI1_MOUSE]	350	1.25534	0.776398	0.78284	0.938191	NA	NA	NA	#DIV/0!	0.659848	NA	NA	0.659848
P46978	Dolichyl-diphosphooligosaccharide--protein glycosyltransferase subunit STT3A OS=Mus musculus OX=10090 GN=Stt3a PE=1 SV=1 - [STT3A_MOUSE]	705	0.627668	0.776398	0.78284	0.728968	NA	NA	NA	#DIV/0!	NA	NA	NA	#DIV/0!
Q9CQI7	U2 small nuclear ribonucleoprotein B'' OS=Mus musculus OX=10090 GN=Snrpb2 PE=1 SV=1 - [RU2B_MOUSE]	225	0.627668	0.776398	0.78284	0.728968	NA	NA	NA	#DIV/0!	NA	NA	0.763767	0.763767
Q62452	UDP-glucuronosyltransferase 1-9 OS=Mus musculus OX=10090 GN=Ugt1a9 PE=1 SV=3 - [UD19_MOUSE]	528	0.627668	0.776398	0.78284	0.728968	NA	NA	NA	#DIV/0!	0.659848	NA	0.763767	0.711808
P49935	Pro-cathepsin H OS=Mus musculus OX=10090 GN=Ctsh PE=1 SV=2 - [CATH_MOUSE]	333	1.25534	3.10559	1.56568	1.97554	1.37571	0.767636	0.760109	0.967817	NA	NA	NA	#DIV/0!
Q5SF07	Isoform 2 of Insulin-like growth factor 2 mRNA-binding protein 2 OS=Mus musculus OX=10090 GN=Igf2bp2 - [IF2B2_MOUSE]	530	1.883	1.5528	1.56568	1.66716	NA	1.53527	0.760109	1.14769	NA	NA	NA	#DIV/0!
Q8JZK9	Hydroxymethylglutaryl-CoA synthase, cytoplasmic OS=Mus musculus OX=10090 GN=Hmgcs1 PE=1 SV=1 - [HMCS1_MOUSE]	520	1.25534	0.776398	1.56568	1.19914	NA	NA	NA	#DIV/0!	NA	NA	NA	#DIV/0!
O35326	Serine/arginine-rich splicing factor 5 OS=Mus musculus OX=10090 GN=Srsf5 PE=1 SV=2 - [SRSF5_MOUSE]	269	0.627668	0.776398	1.56568	0.989915	1.37571	NA	1.52022	1.44796	NA	NA	NA	#DIV/0!
P11352	Glutathione peroxidase 1 OS=Mus musculus OX=10090 GN=Gpx1 PE=1 SV=2 - [GPX1_MOUSE]	201	0.627668	1.5528	0.78284	0.987768	NA	NA	0.760109	0.760109	NA	NA	NA	#DIV/0!
Q9EQI8	39S ribosomal protein L46, mitochondrial OS=Mus musculus OX=10090 GN=Mrpl46 PE=1 SV=1 - [RM46_MOUSE]	283	0.627668	1.5528	0.78284	0.987768	NA	NA	NA	#DIV/0!	NA	NA	NA	#DIV/0!
Q3UPH1	Protein PRRC1 OS=Mus musculus OX=10090 GN=Prrc1 PE=1 SV=1 - [PRRC1_MOUSE]	443	1.25534	0.776398	0.78284	0.938191	NA	0.767636	NA	0.767636	NA	NA	NA	#DIV/0!
Q6PAL8	DENN domain-containing protein 5A OS=Mus musculus OX=10090 GN=Dennd5a PE=1 SV=1 - [DEN5A_MOUSE]	1287	1.25534	0.776398	0.78284	0.938191	NA	0.767636	NA	0.767636	NA	NA	NA	#DIV/0!
P46978	Dolichyl-diphosphooligosaccharide--protein glycosyltransferase subunit STT3A OS=Mus musculus OX=10090 GN=Stt3a PE=1 SV=1 - [STT3A_MOUSE]	705	0.627668	0.776398	0.78284	0.728968	NA	NA	NA	#DIV/0!	NA	NA	NA	#DIV/0!
Q63829	COMM domain-containing protein 3 OS=Mus musculus OX=10090 GN=Commd3 PE=1 SV=1 - [COMD3_MOUSE]	195	0.627668	0.776398	0.78284	0.728968	0.687853	0.767636	0.760109	0.738533	NA	NA	NA	#DIV/0!
Q8C3L1	Protein SSUH2 homolog OS=Mus musculus OX=10090 GN=Ssuh2 PE=1 SV=1 - [SSUH2_MOUSE]	340	0.627668	0.776398	0.78284	0.728968	NA	NA	0.760109	0.760109	NA	NA	NA	#DIV/0!
Q99J77	Sialic acid synthase OS=Mus musculus OX=10090 GN=Nans PE=1 SV=1 - [SIAS_MOUSE]	359	0.627668	0.776398	0.78284	0.728968	1.37571	NA	0.760109	1.06791	NA	NA	NA	#DIV/0!
P30677	Guanine nucleotide-binding protein subunit alpha-14 OS=Mus musculus OX=10090 GN=Gna14 PE=1 SV=2 - [GNA14_MOUSE]	355	1.25534	1.5528	0.78284	1.19699	NA	NA	NA	#DIV/0!	0.659848	1.62443	1.52753	1.2706
Q9CPQ8	ATP synthase subunit g, mitochondrial OS=Mus musculus OX=10090 GN=Atp5l PE=1 SV=1 - [ATP5L_MOUSE]	103	NA	0.776398	1.56568	1.17104	NA	NA	NA	#DIV/0!	1.3197	1.62443	0.763767	1.23596
Q8CGA0	Protein phosphatase 1F OS=Mus musculus OX=10090 GN=Ppm1f PE=1 SV=1 - [PPM1F_MOUSE]	452	NA	0.776398	NA	0.776398	NA	NA	NA	#DIV/0!	1.3197	0.812216	1.52753	1.21982
Q9Z2N8	Actin-like protein 6A OS=Mus musculus OX=10090 GN=Actl6a PE=1 SV=2 - [ACL6A_MOUSE]	429	NA	NA	NA	#DIV/0!	NA	NA	NA	#DIV/0!	0.659848	0.812216	1.52753	0.999866
Q8CDN6	Thioredoxin-like protein 1 OS=Mus musculus OX=10090 GN=Txnl1 PE=1 SV=3 - [TXNL1_MOUSE]	289	3.13834	0.776398	0.78284	1.56586	NA	NA	NA	#DIV/0!	1.3197	0.812216	0.763767	0.965226
P11087	Isoform 2 of Collagen alpha-1(I) chain OS=Mus musculus OX=10090 GN=Col1a1 - [CO1A1_MOUSE]	1225	NA	NA	NA	#DIV/0!	NA	NA	NA	#DIV/0!	1.3197	0.812216	0.763767	0.965226
O88696	ATP-dependent Clp protease proteolytic subunit, mitochondrial OS=Mus musculus OX=10090 GN=Clpp PE=1 SV=1 - [CLPP_MOUSE]	272	0.627668	NA	NA	0.627668	NA	NA	NA	#DIV/0!	0.659848	0.812216	0.763767	0.745277
Q3THS6	S-adenosylmethionine synthase isoform type-2 OS=Mus musculus OX=10090 GN=Mat2a PE=1 SV=2 - [METK2_MOUSE]	395	0.627668	NA	1.56568	1.09667	NA	NA	NA	#DIV/0!	0.659848	0.812216	0.763767	0.745277
Q8CI04	Conserved oligomeric Golgi complex subunit 3 OS=Mus musculus OX=10090 GN=Cog3 PE=1 SV=3 - [COG3_MOUSE]	820	0.627668	NA	NA	0.627668	NA	NA	NA	#DIV/0!	0.659848	0.812216	0.763767	0.745277
Q9DCJ5	NADH dehydrogenase [ubiquinone] 1 alpha subcomplex subunit 8 OS=Mus musculus OX=10090 GN=Ndufa8 PE=1 SV=3 - [NDUA8_MOUSE]	172	0.627668	NA	0.78284	0.705254	NA	NA	NA	#DIV/0!	0.659848	0.812216	0.763767	0.745277
P09528	Ferritin heavy chain OS=Mus musculus OX=10090 GN=Fth1 PE=1 SV=2 - [FRIH_MOUSE]	182	NA	NA	NA	#DIV/0!	NA	NA	NA	#DIV/0!	0.659848	0.812216	0.763767	0.745277
Q8BTV2	Isoform 3 of Cleavage and polyadenylation specificity factor subunit 7 OS=Mus musculus OX=10090 GN=Cpsf7 - [CPSF7_MOUSE]	237	NA	NA	0.78284	0.78284	NA	NA	NA	#DIV/0!	0.659848	0.812216	0.763767	0.745277
Q9QXK7	Cleavage and polyadenylation specificity factor subunit 3 OS=Mus musculus OX=10090 GN=Cpsf3 PE=1 SV=2 - [CPSF3_MOUSE]	684	NA	0.776398	0.78284	0.779619	NA	NA	NA	#DIV/0!	0.659848	0.812216	0.763767	0.745277
P21278	Guanine nucleotide-binding protein subunit alpha-11 OS=Mus musculus OX=10090 GN=Gna11 PE=1 SV=1 - [GNA11_MOUSE]	359	NA	NA	NA	#DIV/0!	2.06356	2.30291	1.52022	1.96223	NA	NA	NA	#DIV/0!
P52825	Carnitine O-palmitoyltransferase 2, mitochondrial OS=Mus musculus OX=10090 GN=Cpt2 PE=1 SV=2 - [CPT2_MOUSE]	658	NA	NA	NA	#DIV/0!	1.37571	1.53527	0.760109	1.2237	NA	NA	NA	#DIV/0!
Q00PI9	Heterogeneous nuclear ribonucleoprotein U-like protein 2 OS=Mus musculus OX=10090 GN=Hnrnpul2 PE=1 SV=2 - [HNRL2_MOUSE]	745	0.627668	NA	NA	0.627668	0.687853	1.53527	0.760109	0.994412	NA	NA	NA	#DIV/0!
Q91VS7	Microsomal glutathione S-transferase 1 OS=Mus musculus OX=10090 GN=Mgst1 PE=1 SV=3 - [MGST1_MOUSE]	155	0.627668	NA	0.78284	0.705254	0.687853	1.53527	0.760109	0.994412	NA	NA	NA	#DIV/0!
Q9D880	Mitochondrial import inner membrane translocase subunit TIM50 OS=Mus musculus OX=10090 GN=Timm50 PE=1 SV=1 - [TIM50_MOUSE]	353	NA	NA	NA	#DIV/0!	0.687853	1.53527	0.760109	0.994412	NA	NA	NA	#DIV/0!
P32233	Developmentally-regulated GTP-binding protein 1 OS=Mus musculus OX=10090 GN=Drg1 PE=1 SV=1 - [DRG1_MOUSE]	367	NA	0.776398	NA	0.776398	0.687853	0.767636	1.52022	0.991903	NA	NA	NA	#DIV/0!
P49935	Pro-cathepsin H OS=Mus musculus OX=10090 GN=Ctsh PE=1 SV=2 - [CATH_MOUSE]	333	1.25534	3.10559	1.56568	1.97554	1.37571	0.767636	0.760109	0.967817	NA	NA	NA	#DIV/0!
Q63829	COMM domain-containing protein 3 OS=Mus musculus OX=10090 GN=Commd3 PE=1 SV=1 - [COMD3_MOUSE]	195	0.627668	0.776398	0.78284	0.728968	0.687853	0.767636	0.760109	0.738533	NA	NA	NA	#DIV/0!
Q5I1X5	RelA-associated inhibitor OS=Mus musculus OX=10090 GN=Ppp1r13l PE=1 SV=1 - [IASPP_MOUSE]	824	NA	NA	NA	#DIV/0!	0.687853	0.767636	0.760109	0.738533	NA	NA	NA	#DIV/0!
Q8R404	MICOS complex subunit MIC13 OS=Mus musculus OX=10090 GN=Mic13 PE=1 SV=1 - [MIC13_MOUSE]	119	NA	NA	NA	#DIV/0!	0.687853	0.767636	0.760109	0.738533	NA	NA	NA	#DIV/0!
Q99JF8	PC4 and SFRS1-interacting protein OS=Mus musculus OX=10090 GN=Psip1 PE=1 SV=1 - [PSIP1_MOUSE]	528	NA	NA	NA	#DIV/0!	0.687853	0.767636	0.760109	0.738533	NA	NA	NA	#DIV/0!
